# Supplementary material for: MAL gene overexpression as a marker of high-grade serous ovarian carcinoma stem-like cells that predicts chemoresistance and poor prognosis
Source: BMC Cancer. 2017 May 25;17:366. doi: 10.1186/s12885-017-3334-1 (PMC5445497; doi:10.1186/s12885-017-3334-1)
Supplement: Supplementary file 4 — Up-regulated and down-regulated genes with a corrected p-value of less than 0.01 and expressed at least two fold higher and lower in OVA-BS4 spheroids compared to parent OVA-BS4. (XLS 1147 kb) [file 12885_2017_3334_MOESM4_ESM.xls]

## Sheet: Results
ADDITIONAL FILE 4
Up-regulated and down-regulated genes with a corrected p-value of less than 0.01 and expressed at least two fold higher and lower in OVA-BS4 spheroids compared to parent OVA-BS4.
PROBEID	Gene Symbol	Gene Name	logFC	P.Value	adj.P.Val
A_23_P17134	MAL	mal, T-cell differentiation protein	11.9164	4.17152e-05	0.000902288
A_33_P3382100	IGFN1	immunoglobulin-like and fibronectin type III domain containing 1	10.6126	2.74916e-08	0.000208812
A_23_P210224	DPYSL5	dihydropyrimidinase-like 5	9.89907	7.14278e-06	0.000425739
A_24_P347624	SNURF	SNRPN upstream reading frame	9.34808	1.17814e-07	0.000208812
A_19_P00803771			9.33538	2.48987e-07	0.000208812
A_23_P201551	VAV3	vav 3 guanine nucleotide exchange factor	9.20891	2.03204e-06	0.0002819
A_33_P3222183	DPYSL5	dihydropyrimidinase-like 5	9.13591	6.00751e-08	0.000208812
A_23_P165624	TNFAIP6	tumor necrosis factor, alpha-induced protein 6	9.01605	1.82612e-07	0.000208812
A_33_P3280157	SNORD116-19	small nucleolar RNA, C/D box 116-19	8.97715	6.27134e-06	0.000401016
A_23_P100022	SV2B	synaptic vesicle glycoprotein 2B	8.97197	2.60087e-06	0.0002819
A_23_P167599	FAM134B	family with sequence similarity 134, member B	8.91287	7.73742e-06	0.000443998
A_33_P3283833	FOXS1	forkhead box S1	8.87944	6.16812e-08	0.000208812
A_33_P3418668	PWARSN	Prader Willi/Angelman region RNA, SNRPN neighbor	8.76657	4.77491e-07	0.000208812
A_23_P145786	MLXIPL	MLX interacting protein-like	8.63232	1.44987e-06	0.000276989
A_23_P168368	C7orf69	chromosome 7 open reading frame 69	8.5791	3.112e-07	0.000208812
A_23_P64879	KCNJ8	potassium inwardly-rectifying channel, subfamily J, member 8	8.56181	8.23324e-08	0.000208812
A_23_P106405	NDN	necdin, melanoma antigen (MAGE) family member	8.51669	4.32374e-07	0.000208812
A_23_P68487	BMP7	bone morphogenetic protein 7	8.42523	1.05513e-07	0.000208812
A_23_P206359	CDH1	cadherin 1, type 1, E-cadherin (epithelial)	8.42424	0.000192604	0.00203128
A_23_P88678	C15orf27	chromosome 15 open reading frame 27	8.35387	2.51536e-07	0.000208812
A_33_P3316118	SNAP91	synaptosomal-associated protein, 91kDa	8.25544	7.14317e-07	0.000229496
A_33_P3319542	SLC8A2	solute carrier family 8 (sodium/calcium exchanger), member 2	8.19364	1.82459e-07	0.000208812
A_33_P3227793	CGREF1	cell growth regulator with EF-hand domain 1	8.05916	3.78393e-07	0.000208812
A_33_P3404814	GNAO1	guanine nucleotide binding protein (G protein), alpha activating activity polypeptide O	8.05863	1.78339e-06	0.000276989
A_23_P102611	WISP2	WNT1 inducible signaling pathway protein 2	7.9999	0.000293575	0.00254499
A_19_P00803019			7.94189	2.01141e-06	0.0002819
A_23_P105251	GLI1	GLI family zinc finger 1	7.8522	1.3703e-05	0.000535505
A_19_P00800681			7.84988	2.7548e-06	0.000290088
A_33_P3289296	TMEM37	transmembrane protein 37	7.8293	4.31726e-07	0.000208812
A_23_P132889	CRMP1	collapsin response mediator protein 1	7.7938	2.35467e-06	0.0002819
A_23_P151529	C14orf132	chromosome 14 open reading frame 132	7.73744	1.50565e-07	0.000208812
A_23_P77066	SNRPN	small nuclear ribonucleoprotein polypeptide N	7.72363	0.000190934	0.00202014
A_23_P319859	EYA2	eyes absent homolog 2 (Drosophila)	7.63514	3.49342e-07	0.000208812
A_23_P168403	KCNH2	potassium voltage-gated channel, subfamily H (eag-related), member 2	7.62552	1.25785e-07	0.000208812
A_33_P3290040	CPT1C	carnitine palmitoyltransferase 1C	7.60191	5.9821e-06	0.000391063
A_21_P0012042			7.54886	0.000122027	0.00160388
A_33_P3406661	TMEM63C	transmembrane protein 63C	7.53461	3.83314e-06	0.000323851
A_33_P3391418	TMEM40	transmembrane protein 40	7.50915	1.53201e-06	0.000276989
A_33_P3285545	CLDN4	claudin 4	7.49314	7.81483e-07	0.000239306
A_24_P163237	STOX2	storkhead box 2	7.48839	1.59835e-07	0.000208812
A_23_P256504	AMBP	alpha-1-microglobulin/bikunin precursor	7.45515	0.000433478	0.00322828
A_23_P414654	RAB37	RAB37, member RAS oncogene family	7.40093	4.93973e-07	0.000208812
A_23_P37654	MGA	MGA, MAX dimerization protein	7.35618	3.59235e-06	0.000317686
A_24_P398147	NEBL	nebulette	7.30158	6.14539e-07	0.000223981
A_33_P3351510	IL1RAPL1	interleukin 1 receptor accessory protein-like 1	7.28411	1.75316e-06	0.000276989
A_19_P00320242			7.23396	6.86769e-07	0.000226162
A_23_P401774	ELMOD1	ELMO/CED-12 domain containing 1	7.22348	2.74435e-07	0.000208812
A_33_P3256510	KCNK12	potassium channel, subfamily K, member 12	7.20107	4.84532e-07	0.000208812
A_32_P800799	KCNG3	potassium voltage-gated channel, subfamily G, member 3	7.19878	2.2126e-06	0.0002819
A_19_P00319990			7.16691	8.32983e-07	0.000243833
A_21_P0002142			7.14087	3.84511e-07	0.000208812
A_33_P3399064	RNA5-8S5	RNA, 5.8S ribosomal 5	7.10471	8.85669e-06	0.000461203
A_21_P0014365			7.08986	2.49824e-06	0.0002819
A_32_P154473	KIF5C	kinesin family member 5C	7.07237	2.38742e-06	0.0002819
A_24_P3415	PPP2R2C	protein phosphatase 2, regulatory subunit B, gamma	7.05385	2.17184e-07	0.000208812
A_21_P0009984			7.04779	2.05139e-06	0.0002819
A_24_P36890	RAP1GAP	RAP1 GTPase activating protein	7.01525	3.00475e-05	0.000776441
A_33_P3423270	TMEM40	transmembrane protein 40	7.01109	6.61459e-07	0.000226162
A_23_P38427	RAB11FIP4	RAB11 family interacting protein 4 (class II)	6.97501	5.32883e-06	0.000372382
A_33_P3265855	PRR5-ARHGAP8	PRR5-ARHGAP8 readthrough	6.95864	9.99782e-06	0.000481522
A_23_P77731	CRYM	crystallin, mu	6.93471	1.29848e-05	0.000523867
A_33_P3383233	NDRG2	NDRG family member 2	6.91319	2.11069e-07	0.000208812
A_21_P0011784			6.90776	3.37472e-06	0.000313487
A_33_P3249072			6.86495	1.06128e-05	0.000489656
A_23_P123402	TRIM55	tripartite motif containing 55	6.86275	4.43973e-07	0.000208812
A_24_P90097	ADD3	adducin 3 (gamma)	6.80097	4.95501e-06	0.000361827
A_33_P3423551	IER3	immediate early response 3	6.79526	3.02615e-07	0.000208812
A_33_P3213029	RNF43	ring finger protein 43	6.79186	1.18018e-05	0.000505589
A_33_P3406866	NFASC	neurofascin	6.78971	1.82879e-06	0.000276989
A_23_P364613	HOGA1	4-hydroxy-2-oxoglutarate aldolase 1	6.77853	0.000796019	0.0046345
A_33_P3230698	KIF1A	kinesin family member 1A	6.76632	8.64325e-05	0.00134182
A_23_P210835	MYT1	myelin transcription factor 1	6.76225	4.85612e-07	0.000208812
A_19_P00319779			6.75848	1.02739e-06	0.000267986
A_33_P3341601	WDR86	WD repeat domain 86	6.7468	4.24576e-07	0.000208812
A_33_P3313055	NOTCH3	notch 3	6.74594	5.50022e-06	0.000375553
A_33_P3392391	CPT1C	carnitine palmitoyltransferase 1C	6.74335	4.2612e-07	0.000208812
A_33_P3397840	WIPF3	WAS/WASL interacting protein family, member 3	6.7306	3.74464e-07	0.000208812
A_33_P3327642	AIM1L	absent in melanoma 1-like	6.70643	2.06809e-05	0.000641804
A_23_P42257	IER3	immediate early response 3	6.70452	2.3115e-07	0.000208812
A_23_P429950	KAL1	Kallmann syndrome 1 sequence	6.70094	5.51664e-06	0.000375553
A_19_P00320155			6.68879	1.69425e-06	0.000276989
A_19_P00321588			6.68745	7.40105e-06	0.000434255
A_19_P00813085			6.68419	3.7589e-06	0.000321607
A_33_P3266928	LMTK3	lemur tyrosine kinase 3	6.67974	1.20686e-06	0.000276989
A_33_P3850216	TRIM55	tripartite motif containing 55	6.66515	2.11252e-06	0.0002819
A_23_P154643	BMP7	bone morphogenetic protein 7	6.66124	2.89118e-07	0.000208812
A_33_P3271341	LOC388282	uncharacterized LOC388282	6.66026	2.57648e-06	0.0002819
A_24_P936145	GNAO1	guanine nucleotide binding protein (G protein), alpha activating activity polypeptide O	6.64039	5.16303e-06	0.000365645
A_24_P369232	CCDC3	coiled-coil domain containing 3	6.63828	3.05785e-07	0.000208812
A_23_P502047	CHRD	chordin	6.62506	3.6005e-05	0.000836872
A_24_P354689	SPOCK1	sparc/osteonectin, cwcv and kazal-like domains proteoglycan (testican) 1	6.60578	2.35852e-06	0.0002819
A_24_P314477	TUBB2B	tubulin, beta 2B class IIb	6.55188	1.42786e-06	0.000276989
A_24_P217234	SLC3A1	solute carrier family 3 (amino acid transporter heavy chain), member 1	6.5393	3.32765e-06	0.000313487
A_33_P3317613	SYN2	synapsin II	6.53818	4.3753e-07	0.000208812
A_19_P00320532			6.53796	3.58982e-06	0.000317686
A_24_P80204	MALL	mal, T-cell differentiation protein-like	6.50163	8.23925e-05	0.00130056
A_33_P3317618	SYN2	synapsin II	6.49224	3.20765e-07	0.000208812
A_32_P216566	RIPPLY2	ripply transcriptional repressor 2	6.48568	5.07268e-07	0.000208812
A_23_P126869	PADI3	peptidyl arginine deiminase, type III	6.46104	1.65516e-05	0.000578315
A_33_P3394140	ZMIZ1-AS1	ZMIZ1 antisense RNA 1	6.4305	5.94479e-06	0.000389693
A_33_P3274129	TMEM151B	transmembrane protein 151B	6.42184	2.08108e-06	0.0002819
A_33_P3221114	JAKMIP1	janus kinase and microtubule interacting protein 1	6.3825	2.78839e-07	0.000208812
A_33_P3231739	ELOVL2	ELOVL fatty acid elongase 2	6.35868	7.38969e-05	0.0012306
A_21_P0006238			6.34893	2.14577e-06	0.0002819
A_23_P152235	IRX3	iroquois homeobox 3	6.34603	1.02263e-05	0.000481583
A_19_P00318559			6.34264	1.729e-06	0.000276989
A_21_P0003981			6.29593	1.1134e-05	0.000502059
A_24_P917819	ANKRD30BP2	ankyrin repeat domain 30B pseudogene 2	6.28458	3.06227e-06	0.000304916
A_23_P54918	LDHD	lactate dehydrogenase D	6.27163	1.4057e-05	0.000540563
A_33_P3273480	BRSK2	BR serine/threonine kinase 2	6.26734	9.70264e-06	0.000479249
A_23_P314145	UST	uronyl-2-sulfotransferase	6.23833	1.7601e-06	0.000276989
A_23_P252062	PPARG	peroxisome proliferator-activated receptor gamma	6.23781	2.60359e-06	0.0002819
A_33_P3418426	SLC3A1	solute carrier family 3 (amino acid transporter heavy chain), member 1	6.22912	7.6838e-06	0.000442369
A_32_P123255	SOWAHD	sosondowah ankyrin repeat domain family member D	6.22848	6.477e-05	0.00114056
A_33_P3270317	SLC18A3	solute carrier family 18 (vesicular acetylcholine transporter), member 3	6.22841	1.19172e-06	0.000276989
A_23_P94319	KBTBD11	kelch repeat and BTB (POZ) domain containing 11	6.21672	5.49918e-06	0.000375553
A_32_P212471	RIIAD1	regulatory subunit of type II PKA R-subunit (RIIa) domain containing 1	6.21536	3.69972e-07	0.000208812
A_21_P0000445			6.19175	3.47491e-05	0.000828474
A_24_P390495	CX3CL1	chemokine (C-X3-C motif) ligand 1	6.19106	1.8692e-06	0.000278098
A_23_P356677	PDE10A	phosphodiesterase 10A	6.18514	4.79627e-07	0.000208812
A_23_P147711	NPR1	natriuretic peptide receptor A/guanylate cyclase A (atrionatriuretic peptide receptor A)	6.17897	2.57799e-05	0.000712993
A_23_P331700	SRRM3	serine/arginine repetitive matrix 3	6.16432	1.58477e-06	0.000276989
A_23_P349463	CHP2	calcineurin-like EF-hand protein 2	6.15718	3.7144e-07	0.000208812
A_24_P601972	C2orf74	chromosome 2 open reading frame 74	6.14011	8.78427e-06	0.000460165
A_24_P453497	RBM20	RNA binding motif protein 20	6.13606	5.62333e-07	0.000221238
A_33_P3888485	BCO2	beta-carotene oxygenase 2	6.12435	5.42433e-06	0.000375076
A_33_P3252286	CRLF1	cytokine receptor-like factor 1	6.11985	8.20439e-06	0.000453451
A_33_P3377190	LOC100131662	uncharacterized LOC100131662	6.1131	1.03802e-05	0.000485502
A_23_P91414	CCM2L	cerebral cavernous malformation 2-like	6.1124	1.16038e-05	0.000503216
A_32_P68504	ZDBF2	zinc finger, DBF-type containing 2	6.08265	1.37541e-05	0.000536022
A_23_P45999	FBXO2	F-box protein 2	6.07455	2.02669e-05	0.00063791
A_24_P13285	PPP1R1A	protein phosphatase 1, regulatory (inhibitor) subunit 1A	6.07138	0.000379014	0.00298598
A_23_P157136	SCIN	scinderin	6.06113	1.14043e-06	0.000275638
A_23_P212608	CLSTN2	calsyntenin 2	6.02899	0.000185488	0.00198404
A_23_P120863	GAL3ST1	galactose-3-O-sulfotransferase 1	6.0206	2.89639e-05	0.00075775
A_23_P79302	LYPD6B	LY6/PLAUR domain containing 6B	6.00738	1.27405e-06	0.000276989
A_33_P3417626	ENHO	energy homeostasis associated	6.00087	1.48699e-06	0.000276989
A_21_P0001893			5.99167	1.17293e-06	0.000276989
A_21_P0007626			5.98905	2.94352e-05	0.000766275
A_23_P94517	BRINP1	bone morphogenetic protein/retinoic acid inducible neural-specific 1	5.98711	2.43543e-06	0.0002819
A_33_P3415668	LOC643923	uncharacterized LOC643923	5.98019	4.56237e-07	0.000208812
A_23_P68031	STAT4	signal transducer and activator of transcription 4	5.97546	5.51828e-05	0.00105151
A_33_P3343196	CP	ceruloplasmin (ferroxidase)	5.96369	0.000574253	0.00379927
A_21_P0014234			5.95098	0.000279543	0.00247382
A_24_P308229	AIM1L	absent in melanoma 1-like	5.93632	7.61082e-05	0.00124927
A_24_P369656	TRIM9	tripartite motif containing 9	5.92639	4.57565e-07	0.000208812
A_23_P136573	ST3GAL5	ST3 beta-galactoside alpha-2,3-sialyltransferase 5	5.92593	8.46485e-06	0.000460165
A_19_P00320924			5.92454	9.43568e-07	0.000254634
A_23_P214244	ENPP5	ectonucleotide pyrophosphatase/phosphodiesterase 5 (putative)	5.88958	9.47207e-07	0.000254634
A_23_P145644	DDC	dopa decarboxylase (aromatic L-amino acid decarboxylase)	5.885	0.00179229	0.00762181
A_23_P358597	POPDC3	popeye domain containing 3	5.88348	3.65551e-05	0.000844858
A_19_P00811460			5.86996	1.00604e-06	0.000265575
A_33_P3254335	BEND4	BEN domain containing 4	5.85693	9.31872e-06	0.000475778
A_19_P00810009			5.85251	1.26674e-06	0.000276989
A_23_P91250	ZNF334	zinc finger protein 334	5.84617	9.10784e-07	0.000254634
A_33_P3821778	LINC01021	long intergenic non-protein coding RNA 1021	5.83008	4.91942e-06	0.000361827
A_23_P257003	PCSK5	proprotein convertase subtilisin/kexin type 5	5.82427	1.61948e-06	0.000276989
A_24_P224488	MAPT	microtubule-associated protein tau	5.82258	4.17228e-06	0.000339255
A_33_P3293918	SH2D3C	SH2 domain containing 3C	5.82053	2.09839e-06	0.0002819
A_23_P253692	GPR64	G protein-coupled receptor 64	5.81206	1.07848e-05	0.000494193
A_23_P369343	KLK8	kallikrein-related peptidase 8	5.80973	5.0015e-07	0.000208812
A_23_P372946	TM4SF19	transmembrane 4 L six family member 19	5.80856	1.38515e-06	0.000276989
A_23_P108157	TJP3	tight junction protein 3	5.80506	1.05327e-06	0.000269402
A_33_P3218960	CACNA1H	calcium channel, voltage-dependent, T type, alpha 1H subunit	5.798	8.45212e-07	0.000244693
A_24_P205045	ERC2	ELKS/RAB6-interacting/CAST family member 2	5.79781	7.99352e-07	0.000239306
A_33_P3285565	CLDN3	claudin 3	5.78593	4.95128e-06	0.000361827
A_23_P71946	BSPRY	B-box and SPRY domain containing	5.783	2.525e-06	0.0002819
A_21_P0013727			5.77095	9.77392e-05	0.00142154
A_23_P1833	B3GAT1	beta-1,3-glucuronyltransferase 1 (glucuronosyltransferase P)	5.76077	1.21444e-06	0.000276989
A_33_P3215929	PRR5	proline rich 5 (renal)	5.75559	9.83069e-06	0.000479249
A_33_P3229953	EEF1A2	eukaryotic translation elongation factor 1 alpha 2	5.75345	9.97432e-06	0.00048127
A_24_P246518	PKD1L2	polycystic kidney disease 1-like 2	5.75068	1.9102e-06	0.000280695
A_33_P3851023	NRXN3	neurexin 3	5.74983	0.000162908	0.00185472
A_33_P3354847	C9orf171	chromosome 9 open reading frame 171	5.7497	1.71696e-05	0.000586683
A_24_P372223	MSR1	macrophage scavenger receptor 1	5.74773	2.99964e-05	0.000776441
A_32_P38645	RIMS4	regulating synaptic membrane exocytosis 4	5.7457	1.43418e-06	0.000276989
A_21_P0002746			5.74391	1.24576e-05	0.000512276
A_21_P0003701			5.71886	3.23983e-05	0.000802241
A_23_P101671	ATCAY	ataxia, cerebellar, Cayman type	5.71236	6.61904e-05	0.00115177
A_32_P183904	SHF	Src homology 2 domain containing F	5.70801	0.000251407	0.0023371
A_24_P248185	PIANP	PILR alpha associated neural protein	5.70397	4.87431e-06	0.000361827
A_33_P3384133	C17orf99	chromosome 17 open reading frame 99	5.68455	0.0013859	0.00648168
A_23_P50678	MATK	megakaryocyte-associated tyrosine kinase	5.64884	1.03176e-05	0.000484521
A_23_P36641	AICDA	activation-induced cytidine deaminase	5.63949	5.69827e-05	0.00106924
A_19_P00319630			5.6087	2.43704e-06	0.0002819
A_33_P3419314	CHD5	chromodomain helicase DNA binding protein 5	5.60348	2.79318e-05	0.00074105
A_23_P80048	FER1L4	fer-1-like 4 (C. elegans) pseudogene	5.5985	1.88824e-05	0.000619808
A_23_P302005	STON1	stonin 1	5.59287	1.43058e-06	0.000276989
A_23_P330070	TFPI	tissue factor pathway inhibitor (lipoprotein-associated coagulation inhibitor)	5.571	2.55401e-06	0.0002819
A_23_P80382	PRR5	proline rich 5 (renal)	5.5703	6.4614e-07	0.000223981
A_33_P3278649	ENTPD2	ectonucleoside triphosphate diphosphohydrolase 2	5.5586	1.95628e-06	0.0002819
A_24_P290751	DTX1	deltex homolog 1 (Drosophila)	5.54968	6.28773e-06	0.00040109
A_23_P107247	CACNA1G	calcium channel, voltage-dependent, T type, alpha 1G subunit	5.54578	4.98586e-05	0.000995094
A_32_P92489	PKD1L2	polycystic kidney disease 1-like 2	5.54394	5.6585e-07	0.000221238
A_21_P0007577			5.52581	1.84569e-06	0.000276989
A_23_P5301	TFCP2L1	transcription factor CP2-like 1	5.52369	3.4389e-06	0.000313487
A_23_P154338	EFHD1	EF-hand domain family, member D1	5.52125	6.78425e-06	0.000415656
A_23_P342000	RBM11	RNA binding motif protein 11	5.49988	6.35371e-07	0.000223981
A_21_P0014031			5.49744	6.39611e-07	0.000223981
A_24_P226755	TOX	thymocyte selection-associated high mobility group box	5.49072	6.17266e-06	0.000399143
A_33_P3588134	PANX2	pannexin 2	5.48727	2.79429e-06	0.000290088
A_32_P205624	SHC2	SHC (Src homology 2 domain containing) transforming protein 2	5.48291	0.00033398	0.00274188
A_23_P145718	AOAH	acyloxyacyl hydrolase (neutrophil)	5.47127	1.62798e-06	0.000276989
A_23_P360964	DACT3	dishevelled-binding antagonist of beta-catenin 3	5.44303	4.67795e-05	0.000962742
A_21_P0006045			5.44204	1.54951e-06	0.000276989
A_24_P153840	FGD3	FYVE, RhoGEF and PH domain containing 3	5.42875	2.27961e-05	0.000677835
A_21_P0013101			5.42807	6.78335e-07	0.000226162
A_23_P50786	CLIP3	CAP-GLY domain containing linker protein 3	5.41703	0.000205658	0.00210655
A_33_P3402868	GRIN2D	glutamate receptor, ionotropic, N-methyl D-aspartate 2D	5.41627	9.73065e-06	0.000479249
A_32_P12994			5.38986	0.000148847	0.00177533
A_23_P5200	NPHS1	nephrosis 1, congenital, Finnish type (nephrin)	5.38762	1.09446e-06	0.000273205
A_21_P0003040			5.38732	3.31707e-05	0.000809899
A_33_P3315719	PLEKHH2	pleckstrin homology domain containing, family H (with MyTH4 domain) member 2	5.3771	0.000225477	0.00221085
A_23_P153676	TLE2	transducin-like enhancer of split 2 (E(sp1) homolog, Drosophila)	5.36274	5.51402e-06	0.000375553
A_23_P354805	KLF12	Kruppel-like factor 12	5.35649	1.26611e-05	0.000516342
A_23_P121665	SORCS2	sortilin-related VPS10 domain containing receptor 2	5.35415	5.19107e-05	0.00101831
A_19_P00316288			5.35409	2.11837e-06	0.0002819
A_23_P108932	RPL23AP32	ribosomal protein L23a pseudogene 32	5.35194	1.7316e-06	0.000276989
A_23_P256084	ARSE	arylsulfatase E (chondrodysplasia punctata 1)	5.35005	3.80258e-05	0.000864357
A_21_P0010448			5.33447	8.78152e-06	0.000460165
A_19_P00321068			5.33437	1.06015e-05	0.000489656
A_33_P3348872			5.32816	2.42944e-06	0.0002819
A_33_P3725227	COBL	cordon-bleu WH2 repeat protein	5.31783	1.84891e-06	0.000276989
A_33_P3384287	PALM	paralemmin	5.29256	1.33401e-05	0.000529005
A_23_P33881	SSX4B	synovial sarcoma, X breakpoint 4B	5.28728	0.000135514	0.00168402
A_21_P0007662			5.27174	3.3824e-06	0.000313487
A_23_P20660	DIRAS2	DIRAS family, GTP-binding RAS-like 2	5.26044	3.0929e-06	0.000304916
A_33_P3236020	TIMD4	T-cell immunoglobulin and mucin domain containing 4	5.24806	3.55299e-06	0.000317686
A_23_P161324	NUDT13	nudix (nucleoside diphosphate linked moiety X)-type motif 13	5.24657	2.03144e-06	0.0002819
A_33_P3320443	CRHR1	corticotropin releasing hormone receptor 1	5.21606	1.41494e-06	0.000276989
A_33_P3302185	HS3ST6	heparan sulfate (glucosamine) 3-O-sulfotransferase 6	5.21174	6.86595e-06	0.000416782
A_23_P107981	SULT2B1	sulfotransferase family, cytosolic, 2B, member 1	5.20544	3.28243e-06	0.000313155
A_33_P3312676	MYT1	myelin transcription factor 1	5.201	7.51228e-05	0.00124228
A_32_P159234	KIAA1456	KIAA1456	5.19901	9.82766e-05	0.00142154
A_23_P201687	HES2	hairy and enhancer of split 2 (Drosophila)	5.19521	7.86451e-06	0.000446384
A_23_P76538	TESC	tescalcin	5.18883	1.53686e-06	0.000276989
A_33_P3307495	STRA6	stimulated by retinoic acid 6	5.18723	8.86113e-05	0.00135567
A_23_P120883	HMOX1	heme oxygenase (decycling) 1	5.17157	4.97063e-05	0.00099476
A_24_P206624	FGFR2	fibroblast growth factor receptor 2	5.16963	0.000329851	0.00271942
A_23_P17914	PNPLA3	patatin-like phospholipase domain containing 3	5.15282	7.85597e-07	0.000239306
A_23_P133036	SLC34A2	solute carrier family 34 (type II sodium/phosphate contransporter), member 2	5.15015	0.00263168	0.00989038
A_21_P0014798			5.14746	5.83035e-06	0.000386903
A_23_P122906	AUTS2	autism susceptibility candidate 2	5.1472	1.18782e-06	0.000276989
A_33_P3295358	ANGPTL4	angiopoietin-like 4	5.1413	1.71504e-06	0.000276989
A_23_P24774	ABCC8	ATP-binding cassette, sub-family C (CFTR/MRP), member 8	5.13995	1.91864e-05	0.000624344
A_24_P271149	IGLON5	IgLON family member 5	5.13483	3.46015e-06	0.000314336
A_33_P3344504	APBA2	amyloid beta (A4) precursor protein-binding, family A, member 2	5.13358	1.44054e-05	0.000546844
A_21_P0006200			5.12768	0.00225001	0.00891511
A_21_P0008765			5.11985	1.82567e-05	0.000608056
A_24_P216361	PRAME	preferentially expressed antigen in melanoma	5.11958	8.66125e-07	0.000248022
A_21_P0003877			5.11416	5.09337e-06	0.000363954
A_33_P3228402			5.1135	1.91783e-06	0.000280695
A_33_P3279353	AZU1	azurocidin 1	5.10552	5.94634e-06	0.000389693
A_24_P118196	GXYLT2	glucoside xylosyltransferase 2	5.10261	3.3045e-06	0.000313155
A_24_P14634	EMID1	EMI domain containing 1	5.09859	1.85045e-06	0.000276989
A_23_P87310	LMO1	LIM domain only 1 (rhombotin 1)	5.09811	5.29839e-06	0.00037124
A_23_P166508			5.09772	2.13004e-05	0.000652511
A_23_P134835	CSGALNACT1	chondroitin sulfate N-acetylgalactosaminyltransferase 1	5.08837	0.000145288	0.00175578
A_24_P264943	COMP	cartilage oligomeric matrix protein	5.05895	1.38452e-06	0.000276989
A_33_P3296587	CP	ceruloplasmin (ferroxidase)	5.05461	0.000593038	0.00387312
A_33_P3336686	CLIC3	chloride intracellular channel 3	5.0535	2.16045e-06	0.0002819
A_23_P146849	APBA2	amyloid beta (A4) precursor protein-binding, family A, member 2	5.04423	4.05401e-06	0.000337983
A_23_P133691	RRAGD	Ras-related GTP binding D	5.03048	9.55407e-06	0.000477714
A_23_P202334	FGFR2	fibroblast growth factor receptor 2	5.0288	0.000268653	0.00242885
A_19_P00315524			5.024	1.46745e-06	0.000276989
A_33_P3334515	NDRG2	NDRG family member 2	5.01567	1.13614e-06	0.000275638
A_21_P0013102			5.01546	6.03853e-05	0.00109782
A_32_P170397	LOC100289090	uncharacterized LOC100289090	5.01111	0.000188549	0.00200137
A_19_P00323028			5.01006	3.29603e-06	0.000313155
A_21_P0000745			5.00888	3.29826e-05	0.000807278
A_23_P258088	PACSIN1	protein kinase C and casein kinase substrate in neurons 1	5.00186	1.12477e-05	0.000502059
A_23_P7503	TIMD4	T-cell immunoglobulin and mucin domain containing 4	4.9995	7.51109e-06	0.000437037
A_24_P602871	SAMD5	sterile alpha motif domain containing 5	4.99814	1.05031e-06	0.000269402
A_23_P352266	BCL2	B-cell CLL/lymphoma 2	4.98672	2.7118e-06	0.00028924
A_23_P23996	MAT1A	methionine adenosyltransferase I, alpha	4.98146	5.19733e-05	0.00101833
A_21_P0012186			4.98047	1.39178e-06	0.000276989
A_23_P371835	GATA5	GATA binding protein 5	4.97772	1.43694e-06	0.000276989
A_33_P3666884	PNPLA7	patatin-like phospholipase domain containing 7	4.97128	7.26505e-05	0.00121368
A_23_P76774	GSC	goosecoid homeobox	4.96144	1.34164e-05	0.000530093
A_23_P149946	CDHR1	cadherin-related family member 1	4.96142	7.66037e-05	0.00125194
A_23_P302568	SLC30A3	solute carrier family 30 (zinc transporter), member 3	4.95138	2.25447e-06	0.0002819
A_33_P3400843	C1QL4	complement component 1, q subcomponent-like 4	4.94961	6.46473e-06	0.000407448
A_33_P3387090			4.94773	0.00164149	0.00720332
A_21_P0000160			4.94378	3.48471e-05	0.00083006
A_33_P3249076	HOGA1	4-hydroxy-2-oxoglutarate aldolase 1	4.93753	0.000293144	0.00254209
A_23_P436369	FILIP1	filamin A interacting protein 1	4.9363	0.000245513	0.00231651
A_21_P0003440			4.93593	4.34295e-06	0.000343761
A_24_P125871	RIPK4	receptor-interacting serine-threonine kinase 4	4.92838	2.27078e-06	0.0002819
A_23_P64058	RASGRP2	RAS guanyl releasing protein 2 (calcium and DAG-regulated)	4.9247	1.34277e-06	0.000276989
A_33_P3379326	MSR1	macrophage scavenger receptor 1	4.92337	2.19035e-06	0.0002819
A_19_P00317773			4.92257	3.01469e-06	0.000302062
A_23_P500741	CBFA2T3	core-binding factor, runt domain, alpha subunit 2; translocated to, 3	4.92142	9.80866e-05	0.00142154
A_23_P156390	JAKMIP2	janus kinase and microtubule interacting protein 2	4.9175	0.000129577	0.00164451
A_23_P60166	DEPTOR	DEP domain containing MTOR-interacting protein	4.91184	6.36998e-06	0.000405356
A_23_P158318	ROR2	receptor tyrosine kinase-like orphan receptor 2	4.9054	1.04908e-05	0.000487833
A_23_P49499	ST6GALNAC2	ST6 (alpha-N-acetyl-neuraminyl-2,3-beta-galactosyl-1,3)-N-acetylgalactosaminide alpha-2,6-sialyltransferase 2	4.90108	4.02051e-05	0.000887885
A_32_P125338	FAM43B	family with sequence similarity 43, member B	4.89431	0.000174487	0.00192821
A_23_P119634	UPK1A	uroplakin 1A	4.89205	4.67959e-05	0.000962742
A_21_P0002580			4.88664	1.6072e-05	0.000576076
A_32_P133840	TMCC2	transmembrane and coiled-coil domain family 2	4.88614	1.36035e-05	0.000534094
A_23_P161769	FXYD2	FXYD domain containing ion transport regulator 2	4.88024	0.000526161	0.00361345
A_33_P3258056	PALM3	paralemmin 3	4.87779	9.61435e-05	0.00141582
A_33_P3358731	PCSK5	proprotein convertase subtilisin/kexin type 5	4.87719	5.75248e-06	0.000385294
A_32_P61684	PAG1	phosphoprotein associated with glycosphingolipid microdomains 1	4.86476	7.6431e-05	0.00125194
A_21_P0012935			4.8628	0.000319623	0.00266555
A_19_P00321067			4.86263	1.5568e-06	0.000276989
A_33_P3287760	RASGEF1A	RasGEF domain family, member 1A	4.86083	1.89254e-05	0.000619808
A_33_P3350726	PPARG	peroxisome proliferator-activated receptor gamma	4.84597	2.58613e-06	0.0002819
A_23_P119573	KCNN1	potassium intermediate/small conductance calcium-activated channel, subfamily N, member 1	4.84126	2.44028e-06	0.0002819
A_33_P3343516	LOC100129617	uncharacterized LOC100129617	4.83704	1.14669e-05	0.000502059
A_23_P164196	DLX4	distal-less homeobox 4	4.83513	6.26727e-06	0.000401016
A_33_P3322804	NTRK2	neurotrophic tyrosine kinase, receptor, type 2	4.83039	7.75953e-05	0.00125955
A_33_P3409154	SLC22A23	solute carrier family 22, member 23	4.82372	5.27978e-05	0.00102427
A_33_P3316953	RBFOX3	RNA binding protein, fox-1 homolog (C. elegans) 3	4.82372	1.30141e-05	0.000524245
A_33_P3685216	A1BG	alpha-1-B glycoprotein	4.81663	7.32147e-06	0.000431508
A_23_P170901	PACRG	PARK2 co-regulated	4.8147	4.59693e-05	0.000954343
A_23_P79108	ATP8B3	ATPase, aminophospholipid transporter, class I, type 8B, member 3	4.79222	0.000244744	0.00231435
A_23_P377882	KCNH2	potassium voltage-gated channel, subfamily H (eag-related), member 2	4.78815	1.6352e-05	0.000578315
A_23_P129064	GATM	glycine amidinotransferase (L-arginine:glycine amidinotransferase)	4.78417	2.26877e-05	0.000676907
A_19_P00322523			4.77805	0.00263737	0.00990015
A_33_P3360341	GATA3	GATA binding protein 3	4.76985	1.56415e-06	0.000276989
A_21_P0011342			4.76861	8.65972e-06	0.000460165
A_24_P355626	ABCG4	ATP-binding cassette, sub-family G (WHITE), member 4	4.75974	2.09529e-05	0.000646848
A_33_P3238290	FAM65C	family with sequence similarity 65, member C	4.75892	0.00137463	0.00645335
A_19_P00811348			4.75513	2.43896e-06	0.0002819
A_24_P923251	TGM2	transglutaminase 2	4.74882	8.70297e-05	0.00134396
A_33_P3216890	PAG1	phosphoprotein associated with glycosphingolipid microdomains 1	4.7457	0.000246065	0.00231769
A_33_P3792489	LINC00334	long intergenic non-protein coding RNA 334	4.74235	4.58846e-06	0.000351404
A_32_P163247	CD8A	CD8a molecule	4.73743	2.88551e-05	0.000757024
A_23_P429977	KCNQ1	potassium voltage-gated channel, KQT-like subfamily, member 1	4.73581	2.29214e-06	0.0002819
A_23_P501193	KCNJ16	potassium inwardly-rectifying channel, subfamily J, member 16	4.72425	0.00152512	0.00689537
A_23_P66948	GAREM	GRB2 associated, regulator of MAPK1	4.71469	2.29157e-06	0.0002819
A_23_P340263	RNF175	ring finger protein 175	4.71199	5.01593e-06	0.000363954
A_33_P3255290	JAKMIP2	janus kinase and microtubule interacting protein 2	4.71077	6.39812e-06	0.000406165
A_33_P3226395	LINC00937	long intergenic non-protein coding RNA 937	4.70284	1.30697e-06	0.000276989
A_23_P153562	C5AR1	complement component 5a receptor 1	4.70051	0.00156096	0.00698785
A_33_P3251552	RSPO4	R-spondin 4	4.69663	2.30117e-06	0.0002819
A_23_P79488	STON1-GTF2A1L	STON1-GTF2A1L readthrough	4.69588	1.96375e-06	0.0002819
A_33_P3321432	FAM198B	family with sequence similarity 198, member B	4.69336	6.43581e-05	0.00113717
A_33_P3382860	RND2	Rho family GTPase 2	4.68972	3.26302e-05	0.000803792
A_33_P3279629	UCN2	urocortin 2	4.68054	1.13796e-05	0.000502059
A_33_P3235147	DLX5	distal-less homeobox 5	4.67877	3.43273e-06	0.000313487
A_33_P3351175	WNK2	WNK lysine deficient protein kinase 2	4.66078	0.000137367	0.00169866
A_33_P3410121	KIAA1751	KIAA1751	4.65095	2.04206e-05	0.000638872
A_33_P3313283	CILP2	cartilage intermediate layer protein 2	4.65088	2.00518e-05	0.000634935
A_21_P0011343			4.6499	2.00047e-06	0.0002819
A_23_P356004	KCNIP3	Kv channel interacting protein 3, calsenilin	4.64703	1.62845e-05	0.000578315
A_21_P0007160			4.64349	1.09819e-05	0.000497964
A_32_P221305	LINC00937	long intergenic non-protein coding RNA 937	4.64295	1.32521e-06	0.000276989
A_23_P502336	EMR2	egf-like module containing, mucin-like, hormone receptor-like 2	4.6323	1.80181e-06	0.000276989
A_23_P329768	GREB1	growth regulation by estrogen in breast cancer 1	4.63009	6.17703e-06	0.000399143
A_24_P91566	BMP7	bone morphogenetic protein 7	4.62942	6.21175e-06	0.000399143
A_23_P384748	PLEKHH2	pleckstrin homology domain containing, family H (with MyTH4 domain) member 2	4.62804	0.000115563	0.00154945
A_21_P0000444			4.61112	0.000100755	0.00143869
A_33_P3369854	DNAJB13	DnaJ (Hsp40) homolog, subfamily B, member 13	4.61007	0.000199968	0.00207489
A_23_P162579	HSPB8	heat shock 22kDa protein 8	4.60918	0.000125975	0.00162612
A_19_P00317272			4.60902	1.79975e-06	0.000276989
A_33_P3341499	WNT5A	wingless-type MMTV integration site family, member 5A	4.60704	7.79179e-06	0.000444318
A_24_P321709	TRIM9	tripartite motif containing 9	4.59128	1.94933e-06	0.0002819
A_33_P3394868	SMIM1	small integral membrane protein 1	4.58193	3.29772e-05	0.000807278
A_23_P423331	NTNG2	netrin G2	4.57858	3.75324e-06	0.000321607
A_23_P150394	FXYD6	FXYD domain containing ion transport regulator 6	4.57664	3.41599e-06	0.000313487
A_33_P3223592	APOE	apolipoprotein E	4.57427	0.000166257	0.00187662
A_33_P3398065	TPD52L1	tumor protein D52-like 1	4.57393	3.25825e-05	0.000803792
A_23_P163238	STRC	stereocilin	4.57121	6.59131e-05	0.00115025
A_21_P0008862			4.56508	1.83776e-06	0.000276989
A_24_P734720	CCNYL1	cyclin Y-like 1	4.56354	2.58618e-05	0.000713846
A_24_P270728	NUPR1	nuclear protein, transcriptional regulator, 1	4.55952	1.68762e-05	0.000580938
A_23_P259621	LAT2	linker for activation of T cells family, member 2	4.55575	4.45429e-06	0.00034413
A_23_P21560	FAM49A	family with sequence similarity 49, member A	4.55506	2.72634e-06	0.000289619
A_23_P391396	EBF3	early B-cell factor 3	4.55107	1.52717e-06	0.000276989
A_33_P3232557	DLGAP3	discs, large (Drosophila) homolog-associated protein 3	4.54963	1.70676e-06	0.000276989
A_23_P211345	TBX1	T-box 1	4.54764	2.9353e-06	0.000300897
A_33_P3226212	JAM2	junctional adhesion molecule 2	4.54545	0.000124429	0.0016196
A_33_P3376365	HES2	hairy and enhancer of split 2 (Drosophila)	4.54499	3.60784e-06	0.000317888
A_33_P3258061	PALM3	paralemmin 3	4.54455	1.45058e-05	0.000548288
A_33_P3238074	SMCR7L	Smith-Magenis syndrome chromosome region, candidate 7-like	4.5329	7.76934e-06	0.000443998
A_33_P3227920	SLC16A4	solute carrier family 16, member 4	4.53112	0.000181474	0.00195701
A_32_P223140	RASGEF1A	RasGEF domain family, member 1A	4.52871	4.36855e-06	0.000343761
A_23_P49816	ADAP2	ArfGAP with dual PH domains 2	4.52763	1.4073e-05	0.000540563
A_24_P237270	ADORA2A	adenosine A2a receptor	4.52231	0.00014266	0.00173677
A_33_P3257451	SRRM3	serine/arginine repetitive matrix 3	4.52139	2.98083e-05	0.000774456
A_23_P31143	TPD52L1	tumor protein D52-like 1	4.52112	5.27461e-05	0.00102402
A_19_P00318860			4.51985	0.000219509	0.00217732
A_23_P327551	CPNE4	copine IV	4.51947	5.99449e-05	0.00109539
A_23_P250800	ST3GAL6	ST3 beta-galactoside alpha-2,3-sialyltransferase 6	4.5179	0.000481221	0.00343292
A_33_P3331831	DKFZp451A211	uncharacterized LOC400169	4.51714	3.07705e-05	0.000781725
A_33_P3227676	C2orf72	chromosome 2 open reading frame 72	4.51287	9.56898e-05	0.00141072
A_23_P10559	AATK	apoptosis-associated tyrosine kinase	4.50454	3.3205e-05	0.000809901
A_23_P393025	SPATA4	spermatogenesis associated 4	4.50151	0.000198203	0.00207044
A_21_P0004808			4.49787	5.41695e-06	0.000375076
A_23_P163087	NID2	nidogen 2 (osteonidogen)	4.49605	1.80359e-06	0.000276989
A_33_P3249976	JAM2	junctional adhesion molecule 2	4.49554	4.77799e-05	0.000976541
A_23_P255535	ASMT	acetylserotonin O-methyltransferase	4.4901	9.85067e-06	0.000479249
A_21_P0014213			4.48668	2.94731e-06	0.000300957
A_33_P3502914	ZDHHC8P1	zinc finger, DHHC-type containing 8 pseudogene 1	4.48656	1.71237e-06	0.000276989
A_24_P318656	ITGB3	integrin, beta 3 (platelet glycoprotein IIIa, antigen CD61)	4.4804	1.39517e-05	0.000539876
A_33_P3308512	SLC16A10	solute carrier family 16 (aromatic amino acid transporter), member 10	4.46901	0.00129756	0.00624027
A_23_P259207	THNSL2	threonine synthase-like 2 (S. cerevisiae)	4.45797	0.000229606	0.00223787
A_33_P3883985			4.45599	3.35131e-05	0.000812239
A_23_P166400	RASL10A	RAS-like, family 10, member A	4.44539	2.11272e-06	0.0002819
A_33_P3308914	CIB2	calcium and integrin binding family member 2	4.4436	2.48912e-06	0.0002819
A_21_P0011890			4.43396	4.31649e-05	0.000918798
A_32_P185637	COL20A1	collagen, type XX, alpha 1	4.43381	6.9297e-06	0.000419685
A_33_P3398156	CYS1	cystin 1	4.43097	1.61341e-06	0.000276989
A_33_P3375145	LURAP1L	leucine rich adaptor protein 1-like	4.42316	2.89575e-05	0.00075775
A_23_P131801	SGK2	serum/glucocorticoid regulated kinase 2	4.42245	1.71433e-06	0.000276989
A_33_P3328450	HMX1	H6 family homeobox 1	4.42136	4.07972e-06	0.000339054
A_19_P00322887			4.41265	8.60079e-06	0.000460165
A_23_P102117	WNT10A	wingless-type MMTV integration site family, member 10A	4.41252	6.71967e-05	0.00116085
A_23_P340717	ONECUT1	one cut homeobox 1	4.40564	4.91557e-06	0.000361827
A_21_P0008575			4.40097	7.96285e-06	0.000447186
A_19_P00317053			4.40092	2.84576e-05	0.000748968
A_23_P319583	RIMS3	regulating synaptic membrane exocytosis 3	4.39851	1.48821e-05	0.00055221
A_23_P111919	PURG	purine-rich element binding protein G	4.39724	5.41053e-05	0.00103968
A_33_P3301709	GNG4	guanine nucleotide binding protein (G protein), gamma 4	4.39247	0.000245363	0.00231651
A_33_P3400147	TLE6	transducin-like enhancer of split 6 (E(sp1) homolog, Drosophila)	4.3892	7.03591e-05	0.00118879
A_23_P433016	FBLN1	fibulin 1	4.3877	6.78342e-06	0.000415656
A_33_P3418005	CCDC160	coiled-coil domain containing 160	4.38095	6.55799e-06	0.000411358
A_33_P3276142	DNM1P46	DNM1 pseudogene 46	4.37979	2.22042e-05	0.00066962
A_24_P927716	SLED1	proteoglycan 3 pseudogene	4.37933	7.72524e-05	0.00125786
A_21_P0011508			4.3737	7.76428e-06	0.000443998
A_33_P3364646	RASGEF1B	RasGEF domain family, member 1B	4.36638	2.37409e-05	0.000686401
A_21_P0000229			4.36553	2.56468e-05	0.000711976
A_24_P401491	MORN5	MORN repeat containing 5	4.36101	2.62701e-05	0.000718676
A_24_P79040	CAPN12	calpain 12	4.36043	0.000177508	0.00194124
A_23_P354217	TMEM151A	transmembrane protein 151A	4.35698	3.41666e-06	0.000313487
A_33_P3312807	IPW	imprinted in Prader-Willi syndrome (non-protein coding)	4.34477	9.95565e-06	0.000481251
A_21_P0009003			4.34141	4.65467e-05	0.000961784
A_23_P120504	TMEM74B	transmembrane protein 74B	4.33996	7.74396e-05	0.00125857
A_33_P3302245	TMEM59L	transmembrane protein 59-like	4.31884	6.59815e-05	0.00115025
A_23_P112531	FAM102A	family with sequence similarity 102, member A	4.3175	2.38785e-06	0.0002819
A_23_P7313	SPP1	secreted phosphoprotein 1	4.31186	0.000247394	0.00232234
A_33_P3677298			4.31007	3.70065e-06	0.000321607
A_33_P3242733	PKDCC	protein kinase domain containing, cytoplasmic	4.30633	4.18744e-05	0.000903752
A_23_P250164	HGD	homogentisate 1,2-dioxygenase	4.30519	6.72319e-06	0.000415656
A_23_P259071	AREG	amphiregulin	4.2946	0.000676307	0.00419625
A_23_P129133	OCA2	oculocutaneous albinism II	4.2902	5.08945e-06	0.000363954
A_33_P3274935	HID1	HID1 domain containing	4.28797	0.000289889	0.0025271
A_33_P3290729	POU3F2	POU class 3 homeobox 2	4.28693	5.6238e-06	0.000378923
A_33_P3351536	PTK2B	protein tyrosine kinase 2 beta	4.28661	2.38251e-05	0.000686401
A_23_P28953	DNMT3B	DNA (cytosine-5-)-methyltransferase 3 beta	4.28031	7.97206e-06	0.000447186
A_19_P00321053			4.27924	3.48646e-06	0.000315639
A_23_P204304	PTPRO	protein tyrosine phosphatase, receptor type, O	4.27889	1.26168e-05	0.000516094
A_23_P70359	AGPAT4-IT1	AGPAT4 intronic transcript 1 (non-protein coding)	4.27817	6.00397e-05	0.00109539
A_21_P0009343			4.27811	1.11942e-05	0.000502059
A_33_P3398111			4.27097	0.000196051	0.00205612
A_23_P217755	SHROOM2	shroom family member 2	4.27013	0.000110848	0.00152177
A_33_P3396214	KREMEN2	kringle containing transmembrane protein 2	4.26413	5.47321e-06	0.000375553
A_23_P19182	REEP2	receptor accessory protein 2	4.25949	3.1265e-06	0.000304916
A_21_P0002165			4.25629	2.39701e-06	0.0002819
A_23_P387656	EPB41L4B	erythrocyte membrane protein band 4.1 like 4B	4.25331	2.03618e-06	0.0002819
A_23_P13713	PRPH	peripherin	4.25215	2.48092e-06	0.0002819
A_23_P152047	SCAMP5	secretory carrier membrane protein 5	4.25043	1.39421e-05	0.000539876
A_23_P26024	C15orf48	chromosome 15 open reading frame 48	4.24759	4.91051e-06	0.000361827
A_24_P592012			4.24125	0.00224916	0.00891307
A_23_P7562	ACSL6	acyl-CoA synthetase long-chain family member 6	4.2348	3.45817e-05	0.000828429
A_23_P111517	WBSCR17	Williams-Beuren syndrome chromosome region 17	4.23478	1.1652e-05	0.000503216
A_23_P256158	ADRA2C	adrenoceptor alpha 2C	4.23463	3.16178e-06	0.000305219
A_33_P3235262	PIP5KL1	phosphatidylinositol-4-phosphate 5-kinase-like 1	4.23444	4.02641e-05	0.000887885
A_24_P896205			4.23395	1.61539e-05	0.000577443
A_23_P410040	KCNH7	potassium voltage-gated channel, subfamily H (eag-related), member 7	4.23356	3.95264e-06	0.000331632
A_23_P114185	TSPAN7	tetraspanin 7	4.23111	3.01546e-06	0.000302062
A_24_P389415	PNMA2	paraneoplastic Ma antigen 2	4.22519	4.43179e-05	0.000933629
A_24_P220485	OLFML2A	olfactomedin-like 2A	4.21963	5.75782e-05	0.00107579
A_33_P3367438	NRXN3	neurexin 3	4.21787	4.69841e-06	0.000356714
A_33_P3330323	MGA	MGA, MAX dimerization protein	4.21432	1.65398e-05	0.000578315
A_33_P3419190	AREG	amphiregulin	4.19945	0.000650776	0.00409768
A_32_P141488			4.19874	8.1332e-06	0.000451093
A_21_P0000232			4.19563	7.8421e-06	0.00044622
A_33_P3228445	FXYD2	FXYD domain containing ion transport regulator 2	4.18952	0.00027576	0.00245499
A_33_P3225066	DNAJC12	DnaJ (Hsp40) homolog, subfamily C, member 12	4.18278	0.000126815	0.00162973
A_33_P3418716	EFHD1	EF-hand domain family, member D1	4.18143	1.15081e-05	0.000502059
A_23_P346900	CACNA2D2	calcium channel, voltage-dependent, alpha 2/delta subunit 2	4.17538	6.86354e-06	0.000416782
A_23_P36795	SYT1	synaptotagmin I	4.1717	1.38728e-05	0.000539053
A_33_P3249872	FBLN1	fibulin 1	4.16834	2.39856e-06	0.0002819
A_33_P3422968	DNAH6	dynein, axonemal, heavy chain 6	4.16669	7.88607e-06	0.000446384
A_24_P865226	CDIPT-AS1	CDIPT antisense RNA 1 (head to head)	4.15662	0.00046644	0.0033713
A_33_P3371989	IGSF1	immunoglobulin superfamily, member 1	4.15144	2.78557e-06	0.000290088
A_33_P3389599			4.14858	8.95791e-06	0.000463647
A_32_P133090			4.14763	2.37243e-05	0.000686401
A_23_P52121	PDZK1	PDZ domain containing 1	4.14659	0.0003752	0.00297014
A_23_P45185	FIGF	c-fos induced growth factor (vascular endothelial growth factor D)	4.14309	6.88683e-05	0.00117558
A_19_P00317775			4.14011	3.18239e-06	0.000305985
A_21_P0011967			4.13988	0.000132181	0.00166379
A_23_P27229	MYO15A	myosin XVA	4.1364	4.89062e-06	0.000361827
A_24_P101800	C20orf112	chromosome 20 open reading frame 112	4.13501	4.4168e-06	0.00034413
A_33_P3353816	ITGA4	integrin, alpha 4 (antigen CD49D, alpha 4 subunit of VLA-4 receptor)	4.12392	3.13803e-05	0.00079122
A_23_P383325	CCDC110	coiled-coil domain containing 110	4.12125	1.09182e-05	0.000497412
A_33_P3304242	DNAI1	dynein, axonemal, intermediate chain 1	4.11664	3.00176e-05	0.000776441
A_23_P157117	CREB5	cAMP responsive element binding protein 5	4.11574	4.39895e-06	0.00034413
A_19_P00804489			4.11197	3.59349e-06	0.000317686
A_23_P503127	SEPT3	septin 3	4.10499	0.000448513	0.00329414
A_33_P3268487	ABAT	4-aminobutyrate aminotransferase	4.10379	6.57653e-06	0.000411541
A_24_P245838	MGAT3	mannosyl (beta-1,4-)-glycoprotein beta-1,4-N-acetylglucosaminyltransferase	4.1034	9.05844e-05	0.00137309
A_32_P152195	STAC2	SH3 and cysteine rich domain 2	4.10074	0.000308384	0.00261908
A_24_P112941	LINGO1	leucine rich repeat and Ig domain containing 1	4.09972	2.34671e-05	0.000683138
A_23_P68851	KREMEN1	kringle containing transmembrane protein 1	4.09763	5.09513e-06	0.000363954
A_24_P400044	NUDT10	nudix (nucleoside diphosphate linked moiety X)-type motif 10	4.09411	3.7323e-06	0.000321607
A_32_P103669	GOLGA6C	golgin A6 family, member C	4.09011	0.000194052	0.00204166
A_33_P3345309			4.08944	2.53723e-06	0.0002819
A_33_P3209960	RASGRP2	RAS guanyl releasing protein 2 (calcium and DAG-regulated)	4.08919	1.67248e-05	0.000579278
A_24_P388528	ST6GAL1	ST6 beta-galactosamide alpha-2,6-sialyltranferase 1	4.08131	3.53735e-06	0.000317686
A_33_P3489675	PRR5-ARHGAP8	PRR5-ARHGAP8 readthrough	4.08097	0.00224634	0.00890664
A_33_P3284453	SOGA3	SOGA family member 3	4.07141	2.51301e-06	0.0002819
A_33_P3390539	GYLTL1B	glycosyltransferase-like 1B	4.06842	0.000430847	0.00321639
A_23_P137035	PIR	pirin (iron-binding nuclear protein)	4.06215	5.94165e-06	0.000389693
A_23_P127948	ADM	adrenomedullin	4.06196	6.22206e-05	0.00111057
A_23_P32805	GRID1	glutamate receptor, ionotropic, delta 1	4.06179	4.37e-06	0.000343761
A_23_P413862	DCDC5	doublecortin domain containing 5	4.06162	0.000240346	0.00228865
A_23_P163235	CKMT1A	creatine kinase, mitochondrial 1A	4.06041	2.65753e-05	0.00072552
A_23_P40108	COL9A3	collagen, type IX, alpha 3	4.05628	5.092e-06	0.000363954
A_23_P159952	BEX1	brain expressed, X-linked 1	4.05496	6.66706e-05	0.00115658
A_33_P3315243	C17orf72	chromosome 17 open reading frame 72	4.05494	3.00147e-06	0.000302062
A_23_P130677	C19orf80	chromosome 19 open reading frame 80	4.05354	7.10129e-05	0.0011975
A_21_P0001677			4.05202	9.4398e-06	0.000477335
A_33_P3352148	AGAP2	ArfGAP with GTPase domain, ankyrin repeat and PH domain 2	4.04993	6.88844e-05	0.00117558
A_23_P254181			4.04541	1.44537e-05	0.000547889
A_23_P171074	ITM2A	integral membrane protein 2A	4.04252	0.000163661	0.00185701
A_23_P349966	TMEM130	transmembrane protein 130	4.04232	0.00129662	0.00623918
A_21_P0013954			4.03275	1.65777e-05	0.000578315
A_23_P104617	GYLTL1B	glycosyltransferase-like 1B	4.02461	2.76347e-06	0.000290088
A_23_P320242	KIAA1324L	KIAA1324-like	4.02456	1.97703e-05	0.000628949
A_33_P3241779	TUBB7P	tubulin, beta 7, pseudogene	4.02282	1.02098e-05	0.000481583
A_21_P0011850			4.01647	0.000321199	0.00267361
A_24_P293114	SPTBN4	spectrin, beta, non-erythrocytic 4	4.00965	4.15696e-06	0.000339255
A_24_P376120	MYPN	myopalladin	4.00944	0.000864204	0.00487421
A_33_P3399363	GPR155	G protein-coupled receptor 155	4.00788	9.45816e-06	0.000477347
A_33_P3379922	PROC	protein C (inactivator of coagulation factors Va and VIIIa)	4.00694	0.00185586	0.00778671
A_21_P0010553			4.00357	4.25872e-05	0.00091157
A_21_P0009266			4.00351	1.55993e-05	0.000565286
A_23_P29282	NPTXR	neuronal pentraxin receptor	4.00314	2.31507e-05	0.000681457
A_33_P3366540	CSGALNACT1	chondroitin sulfate N-acetylgalactosaminyltransferase 1	4.00297	1.84815e-05	0.000613991
A_23_P347610	HAVCR1	hepatitis A virus cellular receptor 1	3.99957	0.0021579	0.00865427
A_33_P3374987	NAT16	N-acetyltransferase 16 (GCN5-related, putative)	3.99534	9.58085e-06	0.000477714
A_23_P6413	SELM	selenoprotein M	3.99307	0.000549586	0.00370078
A_33_P3401711	USH1G	Usher syndrome 1G (autosomal recessive)	3.99235	3.28697e-05	0.000807278
A_23_P94840	DYNLRB2	dynein, light chain, roadblock-type 2	3.98964	6.55411e-05	0.00114806
A_33_P3383236	C2orf62	chromosome 2 open reading frame 62	3.98531	1.31002e-05	0.000524507
A_23_P144071	COL7A1	collagen, type VII, alpha 1	3.97598	7.88305e-05	0.00127021
A_32_P132317	GPR155	G protein-coupled receptor 155	3.97458	1.23319e-05	0.000510826
A_23_P213620			3.9739	3.20962e-05	0.000799976
A_23_P64808	HOXC13	homeobox C13	3.97194	3.34854e-06	0.000313487
A_21_P0013955			3.96878	5.90772e-06	0.000389693
A_23_P60775	CELF5	CUGBP, Elav-like family member 5	3.96825	5.53101e-06	0.000375553
A_23_P406227	SNAI3-AS1	SNAI3 antisense RNA 1	3.96691	1.22568e-05	0.000509326
A_33_P3237927	ARHGAP4	Rho GTPase activating protein 4	3.96571	0.000267391	0.0024275
A_24_P362904	PFKFB4	6-phosphofructo-2-kinase/fructose-2,6-biphosphatase 4	3.96447	5.33529e-05	0.001032
A_24_P322709	SNTA1	syntrophin, alpha 1	3.96355	2.44758e-05	0.000694095
A_33_P3257861	SARDH	sarcosine dehydrogenase	3.95804	0.00150786	0.00685241
A_23_P105862	FRY	furry homolog (Drosophila)	3.95419	0.000142603	0.00173677
A_23_P3911	PLXDC1	plexin domain containing 1	3.94727	6.43713e-06	0.000406682
A_21_P0003077			3.93131	4.88633e-05	0.000987196
A_21_P0008381			3.9252	0.000168962	0.00189417
A_21_P0012393			3.92259	7.3732e-06	0.000433587
A_21_P0002313			3.91854	1.04538e-05	0.000487444
A_32_P310335			3.9167	4.24299e-06	0.000341779
A_33_P3229552	LRFN1	leucine rich repeat and fibronectin type III domain containing 1	3.91638	4.37123e-06	0.000343761
A_33_P3278362	ANKRD2	ankyrin repeat domain 2 (stretch responsive muscle)	3.9162	0.00132051	0.00630005
A_23_P372834	AQP1	aquaporin 1	3.91478	9.66786e-05	0.00141973
A_33_P3270311	HECW2	HECT, C2 and WW domain containing E3 ubiquitin protein ligase 2	3.91122	0.000407396	0.00311525
A_21_P0000382			3.91086	9.41481e-06	0.000476987
A_23_P308722	DRC1	dynein regulatory complex subunit 1 homolog (Chlamydomonas)	3.90923	0.00046703	0.0033737
A_21_P0005128			3.90876	0.000870118	0.00489186
A_21_P0012310			3.9057	1.7479e-05	0.000591095
A_33_P3293213	RGL3	ral guanine nucleotide dissociation stimulator-like 3	3.89874	6.78353e-06	0.000415656
A_33_P3251801	KLRG2	killer cell lectin-like receptor subfamily G, member 2	3.89693	1.23836e-05	0.000511774
A_33_P3793307	LOC339803	uncharacterized LOC339803	3.88674	3.86452e-05	0.000870177
A_23_P163492	BAIAP3	BAI1-associated protein 3	3.88661	6.14261e-05	0.00110292
A_21_P0004772			3.88422	6.76708e-05	0.00116686
A_21_P0002314			3.88058	4.73674e-06	0.000357563
A_23_P75088	PDZD7	PDZ domain containing 7	3.87779	8.69807e-06	0.000460165
A_23_P31064	MOXD1	monooxygenase, DBH-like 1	3.87727	3.30393e-06	0.000313155
A_33_P3261054	CCDC114	coiled-coil domain containing 114	3.87536	4.02311e-06	0.000336473
A_23_P67198	CPAMD8	C3 and PZP-like, alpha-2-macroglobulin domain containing 8	3.87223	3.1094e-06	0.000304916
A_23_P344125	ISM2	isthmin 2	3.86908	0.000491605	0.00348154
A_24_P932939	LOC401052	uncharacterized LOC401052	3.86594	6.17386e-06	0.000399143
A_21_P0012022			3.85791	0.000174858	0.00192989
A_23_P68628	NECAB3	N-terminal EF-hand calcium binding protein 3	3.85425	1.18025e-05	0.000505589
A_33_P3265935			3.85412	8.79505e-06	0.000460165
A_21_P0007126			3.84951	0.000170769	0.00190713
A_21_P0008863			3.84773	0.000111695	0.00152467
A_33_P3223495			3.84622	0.00011574	0.00154945
A_33_P3379406	GREB1	growth regulation by estrogen in breast cancer 1	3.8431	0.00012944	0.00164451
A_33_P3407529	PRRT4	proline-rich transmembrane protein 4	3.84272	7.13316e-05	0.00120079
A_24_P410797	KALRN	kalirin, RhoGEF kinase	3.84042	0.000578068	0.00381398
A_23_P73632	NR0B1	nuclear receptor subfamily 0, group B, member 1	3.83873	9.16231e-06	0.000469613
A_24_P135322	NRP1	neuropilin 1	3.83784	5.04843e-06	0.000363954
A_33_P3590673			3.83674	6.5996e-05	0.00115025
A_24_P82466	GAS7	growth arrest-specific 7	3.83245	3.04156e-05	0.000778716
A_23_P28466	DAW1	dynein assembly factor with WDR repeat domains 1	3.83119	0.000209858	0.00212943
A_23_P360240	MYEOV	myeloma overexpressed	3.83084	4.24066e-06	0.000341779
A_23_P15692	SLC52A1	solute carrier family 52 (riboflavin transporter), member 1	3.82859	4.96516e-06	0.000361827
A_23_P208937	TLE6	transducin-like enhancer of split 6 (E(sp1) homolog, Drosophila)	3.8241	3.16717e-05	0.000796442
A_33_P3355014	TMEM229B	transmembrane protein 229B	3.8238	1.89389e-05	0.000619808
A_23_P303548	C20orf112	chromosome 20 open reading frame 112	3.82079	0.00167972	0.00729867
A_24_P342829	SLC16A14	solute carrier family 16, member 14	3.81889	1.4071e-05	0.000540563
A_23_P83134	GAS1	growth arrest-specific 1	3.81605	8.72295e-06	0.000460165
A_23_P99906	HOMER2	homer homolog 2 (Drosophila)	3.81379	1.48532e-05	0.000552184
A_33_P3406873	NFASC	neurofascin	3.8079	4.29053e-05	0.000915628
A_32_P197340			3.80751	1.34601e-05	0.000530093
A_21_P0012177			3.80385	2.02545e-05	0.00063791
A_23_P421401	PDGFRB	platelet-derived growth factor receptor, beta polypeptide	3.80279	0.000423082	0.00318224
A_23_P376557	MMP25	matrix metallopeptidase 25	3.80184	2.43056e-05	0.000692999
A_33_P3266674	ZBTB46	zinc finger and BTB domain containing 46	3.79698	0.000131158	0.00165632
A_33_P3212172	SNX22	sorting nexin 22	3.79569	5.21629e-06	0.000367442
A_23_P26854	ARHGAP44	Rho GTPase activating protein 44	3.79471	4.61085e-06	0.000352095
A_33_P3333054	SYBU	syntabulin (syntaxin-interacting)	3.79451	4.13715e-06	0.000339255
A_33_P3242883	DLX6	distal-less homeobox 6	3.79407	2.30383e-05	0.000681032
A_23_P163227	CKMT1A	creatine kinase, mitochondrial 1A	3.79337	3.84263e-05	0.000868229
A_21_P0011726			3.79168	0.000228151	0.00222781
A_21_P0003445			3.78993	2.38957e-05	0.000686849
A_33_P3243554	SEPT6	septin 6	3.78936	6.03195e-05	0.00109746
A_33_P3288594	LOC100129055	cyclin Y-like pseudogene	3.78894	2.10846e-05	0.000647407
A_21_P0010720			3.78877	5.79488e-05	0.00107858
A_33_P3242543	MAOA	monoamine oxidase A	3.78284	1.52798e-05	0.000561432
A_23_P67367	DHDH	dihydrodiol dehydrogenase (dimeric)	3.77941	5.78776e-06	0.000385294
A_33_P3291484	ST8SIA4	ST8 alpha-N-acetyl-neuraminide alpha-2,8-sialyltransferase 4	3.77754	5.7877e-06	0.000385294
A_23_P45976	RAP1GAP	RAP1 GTPase activating protein	3.7768	0.00101285	0.00539171
A_23_P129903	TRIM16L	tripartite motif containing 16-like	3.77469	2.33341e-05	0.000682284
A_33_P3366336	SBK1	SH3-binding domain kinase 1	3.77288	6.94576e-06	0.000419693
A_21_P0004423			3.77228	1.19686e-05	0.000507332
A_33_P3313846			3.77024	9.92238e-06	0.000480524
A_23_P502078	MAPK8IP2	mitogen-activated protein kinase 8 interacting protein 2	3.76934	4.30106e-06	0.000343761
A_23_P148584	DOCK11	dedicator of cytokinesis 11	3.76921	1.60646e-05	0.000576076
A_24_P283341	MICAL1	microtubule associated monooxygenase, calponin and LIM domain containing 1	3.75949	5.74303e-06	0.000385294
A_33_P3409159	SLC22A23	solute carrier family 22, member 23	3.74888	1.09799e-05	0.000497964
A_33_P3267607	LOC729870	uncharacterized LOC729870	3.74868	0.00195129	0.00806129
A_21_P0000069			3.74739	5.47126e-05	0.00104787
A_21_P0012247			3.7442	4.43165e-06	0.00034413
A_21_P0013169			3.74243	1.48099e-05	0.000552184
A_33_P3322519	VWA5B2	von Willebrand factor A domain containing 5B2	3.74241	2.66854e-05	0.000726918
A_33_P3387646	LOC643201	centrosomal protein 192kDa pseudogene	3.73973	0.00037782	0.00298014
A_23_P211631	FBLN1	fibulin 1	3.737	4.40686e-06	0.00034413
A_21_P0000447			3.73263	0.000476277	0.00340873
A_23_P147255	PCBP3	poly(rC) binding protein 3	3.72916	1.48473e-05	0.000552184
A_33_P3209962	RASGRP2	RAS guanyl releasing protein 2 (calcium and DAG-regulated)	3.72681	0.000250444	0.00233473
A_21_P0004526			3.72603	8.02268e-05	0.0012824
A_21_P0001796			3.72551	1.63811e-05	0.000578315
A_23_P390139	TMEM74	transmembrane protein 74	3.72538	0.00101278	0.00539171
A_21_P0012868			3.72448	9.81129e-05	0.00142154
A_19_P00316109			3.72346	0.00069511	0.00426924
A_24_P562369			3.71586	0.000269193	0.00243289
A_24_P216456	MAP1LC3C	microtubule-associated protein 1 light chain 3 gamma	3.71286	0.000318444	0.00265993
A_33_P3362296	KCNG1	potassium voltage-gated channel, subfamily G, member 1	3.71285	0.000410357	0.00312651
A_23_P163697	SYT17	synaptotagmin XVII	3.71149	0.000115609	0.00154945
A_32_P74409	C11orf96	chromosome 11 open reading frame 96	3.71124	3.94372e-05	0.000879786
A_24_P53595	GNAS	GNAS complex locus	3.7104	5.52649e-05	0.00105151
A_23_P319232	KIAA1045	KIAA1045	3.70426	1.13627e-05	0.000502059
A_23_P101905	APC2	adenomatosis polyposis coli 2	3.69875	1.1978e-05	0.000507332
A_33_P3377750	KLC3	kinesin light chain 3	3.69351	8.65691e-06	0.000460165
A_32_P124708	ONECUT2	one cut homeobox 2	3.69127	6.92465e-05	0.00117877
A_33_P3381393	VAX1	ventral anterior homeobox 1	3.69058	2.10342e-05	0.000646894
A_21_P0011503			3.69013	2.90708e-05	0.000759038
A_21_P0002186			3.6879	0.00103248	0.00545541
A_21_P0000448			3.68622	0.000141041	0.00172744
A_33_P3411392	LINC00028	long intergenic non-protein coding RNA 28	3.68564	0.000156286	0.00182016
A_33_P3326568	GLIS3	GLIS family zinc finger 3	3.6834	3.49465e-05	0.000830491
A_33_P3307500	STRA6	stimulated by retinoic acid 6	3.68312	2.33979e-05	0.000682634
A_23_P91104	KCNK3	potassium channel, subfamily K, member 3	3.68195	5.09113e-05	0.00100394
A_32_P16315	TUBB8	tubulin, beta 8 class VIII	3.6809	5.20953e-06	0.000367442
A_33_P3405114	ENHO	energy homeostasis associated	3.67821	3.54838e-05	0.000834661
A_21_P0006201			3.67574	7.01821e-05	0.00118761
A_33_P3240843	TMEM71	transmembrane protein 71	3.67428	4.95782e-05	0.000994017
A_32_P75902	MEIOB	meiosis specific with OB domains	3.674	0.000299918	0.00258301
A_21_P0006748			3.67347	0.000372311	0.0029526
A_24_P215882	ARHGDIG	Rho GDP dissociation inhibitor (GDI) gamma	3.67288	2.8173e-05	0.000745199
A_24_P56240	CPNE8	copine VIII	3.66775	5.74657e-05	0.00107524
A_23_P34233	QPRT	quinolinate phosphoribosyltransferase	3.66757	7.80391e-05	0.00126286
A_33_P3409210	LOC100128340	uncharacterized LOC100128340	3.66644	0.000684936	0.00423583
A_23_P26386	TPPP3	tubulin polymerization-promoting protein family member 3	3.66622	5.52221e-06	0.000375553
A_23_P74309	NOS1AP	nitric oxide synthase 1 (neuronal) adaptor protein	3.6633	1.84484e-05	0.000613666
A_33_P3364741	MRC2	mannose receptor, C type 2	3.66296	9.40579e-06	0.000476987
A_21_P0000230			3.66053	2.01163e-05	0.000636211
A_33_P3328653	CELSR1	cadherin, EGF LAG seven-pass G-type receptor 1	3.66051	0.000272792	0.00244006
A_23_P360354	FAM81B	family with sequence similarity 81, member B	3.65927	6.86492e-05	0.00117558
A_23_P48327	KCTD4	potassium channel tetramerization domain containing 4	3.65797	0.000109167	0.00150498
A_23_P315451	KIRREL2	kin of IRRE like 2 (Drosophila)	3.65475	1.21728e-05	0.000509326
A_23_P435407	GPC4	glypican 4	3.65392	5.0977e-06	0.000363954
A_19_P00319534			3.65388	4.40157e-05	0.000930652
A_33_P3329043			3.65364	0.000732232	0.00439924
A_24_P365901	TSPAN33	tetraspanin 33	3.65295	3.93268e-05	0.000879056
A_23_P12405	ESPN	espin	3.64877	5.06806e-05	0.00100377
A_33_P3286864	ATP8A2	ATPase, aminophospholipid transporter, class I, type 8A, member 2	3.64838	0.000198869	0.00207165
A_33_P3338066	IGFN1	immunoglobulin-like and fibronectin type III domain containing 1	3.64529	0.00226357	0.00895637
A_23_P45011	PPP1R14C	protein phosphatase 1, regulatory (inhibitor) subunit 14C	3.64497	3.88255e-05	0.000871259
A_23_P103601	MAN1C1	mannosidase, alpha, class 1C, member 1	3.64301	0.000160735	0.00184607
A_23_P154849	OLIG1	oligodendrocyte transcription factor 1	3.64274	1.7084e-05	0.000585358
A_23_P67971	GALM	galactose mutarotase (aldose 1-epimerase)	3.64252	8.44141e-05	0.00132374
A_19_P00321671			3.64251	0.000268024	0.0024275
A_33_P3255929	LOC100130502	uncharacterized LOC100130502	3.64149	4.50428e-05	0.000941042
A_24_P113572	PHF21B	PHD finger protein 21B	3.64016	1.30899e-05	0.000524507
A_33_P3243702	KLHL30	kelch-like family member 30	3.63729	0.000757515	0.0044897
A_33_P3357858	ZNF815P	zinc finger protein 815, pseudogene	3.63592	3.0518e-05	0.000779822
A_33_P3418681	HCN4	hyperpolarization activated cyclic nucleotide-gated potassium channel 4	3.63338	3.06934e-05	0.000781274
A_24_P119201	MBD2	methyl-CpG binding domain protein 2	3.63109	6.38372e-05	0.00113024
A_23_P3532	LITAF	lipopolysaccharide-induced TNF factor	3.62964	8.88587e-05	0.00135867
A_23_P328740	NEURL3	neuralized homolog 3 (Drosophila) pseudogene	3.62777	0.000635305	0.0040418
A_23_P67569	LPPR3	lipid phosphate phosphatase-related protein type 3	3.62547	1.90005e-05	0.000621051
A_23_P304716	HES2	hairy and enhancer of split 2 (Drosophila)	3.62277	1.08518e-05	0.00049548
A_33_P3252191			3.62027	0.000134799	0.0016797
A_23_P258612	ATP8A2	ATPase, aminophospholipid transporter, class I, type 8A, member 2	3.61616	7.63986e-06	0.000442357
A_23_P77304	AP3B2	adaptor-related protein complex 3, beta 2 subunit	3.61596	2.10024e-05	0.000646894
A_23_P77000	VASH1	vasohibin 1	3.61579	1.48442e-05	0.000552184
A_21_P0006109			3.61463	2.55996e-05	0.000711415
A_33_P3260342	NFASC	neurofascin	3.6138	2.05646e-05	0.000641043
A_23_P335452	ZCCHC24	zinc finger, CCHC domain containing 24	3.61292	0.000401475	0.00308813
A_23_P500271	IRF5	interferon regulatory factor 5	3.61289	1.20571e-05	0.000507523
A_33_P3308744	LAMA4	laminin, alpha 4	3.61213	0.000160886	0.00184607
A_32_P120604			3.61047	2.73956e-05	0.000732816
A_33_P3215729			3.6056	0.000178001	0.00194501
A_23_P32175	LHX6	LIM homeobox 6	3.60509	0.000925236	0.00508349
A_23_P118122	RGS11	regulator of G-protein signaling 11	3.60433	5.20449e-05	0.00101833
A_33_P3262124	MMP25	matrix metallopeptidase 25	3.60331	0.000138795	0.00170867
A_21_P0011981			3.60217	0.000849793	0.00482808
A_19_P00807665			3.6016	5.72851e-05	0.00107338
A_23_P204277	H2AFJ	H2A histone family, member J	3.59559	8.06347e-06	0.000450152
A_33_P3268304	LIMS2	LIM and senescent cell antigen-like domains 2	3.59306	3.32641e-05	0.000809929
A_23_P413641	PREX1	phosphatidylinositol-3,4,5-trisphosphate-dependent Rac exchange factor 1	3.59303	4.76028e-05	0.000974434
A_23_P40096	PROC	protein C (inactivator of coagulation factors Va and VIIIa)	3.59286	1.26354e-05	0.000516094
A_21_P0014592			3.59013	0.00131708	0.00628939
A_32_P104432	LINC00087	long intergenic non-protein coding RNA 87	3.58433	6.20899e-05	0.00111057
A_23_P351667	ADAM23	ADAM metallopeptidase domain 23	3.57815	0.000215567	0.00215936
A_33_P3231357	KISS1R	KISS1 receptor	3.57529	8.53766e-06	0.000460165
A_24_P475349	RAB6B	RAB6B, member RAS oncogene family	3.56953	0.00128704	0.00621803
A_23_P316612	GLIS1	GLIS family zinc finger 1	3.5648	0.000172337	0.00191907
A_24_P940006	EFNB3	ephrin-B3	3.56278	0.000600351	0.00390139
A_21_P0012548			3.55817	6.54664e-05	0.00114751
A_21_P0012224			3.55718	0.000171293	0.00191055
A_23_P28948	REM1	RAS (RAD and GEM)-like GTP-binding 1	3.55545	0.000200395	0.00207629
A_23_P30358	PSD2	pleckstrin and Sec7 domain containing 2	3.55509	6.71749e-06	0.000415656
A_32_P112493	PKDCC	protein kinase domain containing, cytoplasmic	3.55348	1.71086e-05	0.000585358
A_23_P259632	TMEM120A	transmembrane protein 120A	3.55208	6.53917e-06	0.000411156
A_24_P497464	FLJ37644	uncharacterized LOC400618	3.54771	2.10434e-05	0.000646894
A_33_P3210223			3.54655	0.00164421	0.00721103
A_24_P357100	RASD2	RASD family, member 2	3.54295	1.00461e-05	0.000481583
A_33_P3356392	RGL3	ral guanine nucleotide dissociation stimulator-like 3	3.54229	8.73795e-05	0.00134738
A_33_P3324884	MICAL1	microtubule associated monooxygenase, calponin and LIM domain containing 1	3.5392	7.31354e-06	0.000431508
A_21_P0014843			3.53714	0.000556844	0.00372961
A_33_P3338440			3.53452	4.76011e-05	0.000974434
A_33_P3263867	P2RX7	purinergic receptor P2X, ligand-gated ion channel, 7	3.53015	4.93995e-06	0.000361827
A_21_P0008333			3.53001	1.15486e-05	0.000502059
A_24_P403417	PTGES	prostaglandin E synthase	3.52463	5.7972e-05	0.00107858
A_33_P3210857			3.52461	4.30224e-05	0.000917011
A_23_P56559	DHRS9	dehydrogenase/reductase (SDR family) member 9	3.52436	1.63262e-05	0.000578315
A_32_P122226	AMDHD1	amidohydrolase domain containing 1	3.52349	0.000100219	0.00143415
A_33_P3304983	PRKAR2B	protein kinase, cAMP-dependent, regulatory, type II, beta	3.52165	0.000146358	0.00176629
A_23_P121676	CXXC4	CXXC finger protein 4	3.51486	3.18002e-05	0.000796594
A_21_P0007526			3.51431	2.70856e-05	0.000730252
A_21_P0007363			3.51426	8.25862e-06	0.000454224
A_19_P00320295			3.51369	1.31959e-05	0.000526735
A_23_P416581	GNAZ	guanine nucleotide binding protein (G protein), alpha z polypeptide	3.51037	9.83992e-05	0.00142154
A_21_P0011337			3.51003	6.31474e-05	0.00112289
A_21_P0007359			3.50977	1.09319e-05	0.000497412
A_23_P303145			3.50715	5.93123e-05	0.00109183
A_32_P146113	ARMC12	armadillo repeat containing 12	3.50575	0.000329768	0.00271942
A_23_P331235	C5orf38	chromosome 5 open reading frame 38	3.50574	7.01428e-06	0.000420937
A_32_P172141	CDON	cell adhesion associated, oncogene regulated	3.50501	3.17406e-05	0.000796594
A_33_P3356776	GOLGA7B	golgin A7 family, member B	3.49633	1.89384e-05	0.000619808
A_23_P142345	PRTN3	proteinase 3	3.4947	0.000261326	0.00239133
A_33_P3243439	GPR162	G protein-coupled receptor 162	3.49177	6.19308e-06	0.000399143
A_19_P00807743			3.48868	0.00244329	0.00943406
A_32_P84369	FAM153B	family with sequence similarity 153, member B	3.48647	1.39554e-05	0.000539876
A_33_P3422897	ABCA1	ATP-binding cassette, sub-family A (ABC1), member 1	3.48131	0.000771529	0.0045584
A_33_P3262376	OTUD7A	OTU domain containing 7A	3.48052	2.34584e-05	0.000683138
A_33_P3334828	INSL3	insulin-like 3 (Leydig cell)	3.47841	3.88102e-05	0.000871259
A_23_P313278	MUC3B	mucin 3B, cell surface associated	3.47231	6.87912e-05	0.00117558
A_33_P3724750			3.46861	2.70754e-05	0.000730252
A_24_P331150	CYP4F22	cytochrome P450, family 4, subfamily F, polypeptide 22	3.46836	1.48601e-05	0.000552184
A_24_P150791	JPH3	junctophilin 3	3.46736	0.000147903	0.00176972
A_23_P159851	SLC7A3	solute carrier family 7 (cationic amino acid transporter, y+ system), member 3	3.46327	0.00011545	0.00154945
A_21_P0012857			3.46103	3.7863e-05	0.000863637
A_33_P3331511	LINC00173	long intergenic non-protein coding RNA 173	3.45864	0.00029828	0.00257336
A_23_P207911	TRPV2	transient receptor potential cation channel, subfamily V, member 2	3.45772	8.94815e-06	0.000463647
A_21_P0004422			3.45763	1.86218e-05	0.000616071
A_33_P3293573	VPS37D	vacuolar protein sorting 37 homolog D (S. cerevisiae)	3.45133	1.37205e-05	0.000535505
A_21_P0012601			3.4494	0.000345623	0.00281202
A_23_P398275	LOC388152	golgin A2 pseudogene	3.44828	9.21834e-06	0.000471567
A_32_P85106	C6orf118	chromosome 6 open reading frame 118	3.44806	5.46359e-05	0.00104787
A_21_P0004566			3.44435	2.01535e-05	0.000636477
A_23_P27734	NPAS1	neuronal PAS domain protein 1	3.44329	2.03357e-05	0.000638256
A_23_P102364	NGEF	neuronal guanine nucleotide exchange factor	3.44312	0.000462048	0.0033515
A_21_P0004100			3.44235	2.13669e-05	0.000652659
A_23_P253221	ARHGEF4	Rho guanine nucleotide exchange factor (GEF) 4	3.44134	3.04471e-05	0.000778765
A_33_P3323068	AGPAT4	1-acylglycerol-3-phosphate O-acyltransferase 4	3.43773	1.32174e-05	0.000526796
A_23_P426305	AOC3	amine oxidase, copper containing 3	3.43753	1.22764e-05	0.000509326
A_23_P167920	DLL1	delta-like 1 (Drosophila)	3.43462	7.24738e-06	0.000429061
A_23_P142872	TCF7L1	transcription factor 7-like 1 (T-cell specific, HMG-box)	3.43094	3.21818e-05	0.000801351
A_32_P152767	SKIDA1	SKI/DACH domain containing 1	3.43074	6.64506e-06	0.000413863
A_33_P3349299			3.42933	1.22642e-05	0.000509326
A_21_P0004421			3.42817	5.24671e-05	0.00102262
A_23_P36882	NTS	neurotensin	3.4272	8.51039e-06	0.000460165
A_23_P380208	VEPH1	ventricular zone expressed PH domain-containing 1	3.42541	1.85907e-05	0.000616065
A_33_P3293773	FSIP2	fibrous sheath interacting protein 2	3.42329	9.4836e-06	0.000477714
A_23_P359277	ELOVL7	ELOVL fatty acid elongase 7	3.42302	2.0173e-05	0.000636477
A_23_P40217	DOK5	docking protein 5	3.41407	4.97076e-05	0.00099476
A_23_P370830	KLHL14	kelch-like family member 14	3.41117	9.76878e-06	0.000479249
A_23_P337689	WT1-AS	WT1 antisense RNA	3.41071	3.99541e-05	0.000886019
A_21_P0002655			3.41051	0.00212179	0.00855503
A_24_P183128	PLAC8	placenta-specific 8	3.40536	5.9079e-06	0.000389693
A_23_P41344	EREG	epiregulin	3.3991	2.2291e-05	0.00066962
A_23_P164451	TBX2	T-box 2	3.39898	3.20637e-05	0.000799976
A_32_P48615			3.39658	5.98103e-05	0.00109539
A_23_P48988	SH3GL3	SH3-domain GRB2-like 3	3.39376	2.29167e-05	0.000679122
A_23_P418274	WBSCR28	Williams-Beuren syndrome chromosome region 28	3.39191	5.99601e-05	0.00109539
A_21_P0004568			3.38725	6.19128e-05	0.00110959
A_23_P22614	SEPT6	septin 6	3.3852	0.000688468	0.0042467
A_21_P0000535			3.38394	0.000384831	0.00301398
A_32_P219148			3.38296	0.000106021	0.00147941
A_33_P3272169	CLIP2	CAP-GLY domain containing linker protein 2	3.37942	5.64768e-05	0.00106429
A_33_P3321205	BEGAIN	brain-enriched guanylate kinase-associated	3.37754	2.15335e-05	0.000655839
A_23_P42975	PRKAR2B	protein kinase, cAMP-dependent, regulatory, type II, beta	3.3773	0.000178413	0.00194548
A_33_P3264364	DNM3	dynamin 3	3.37571	3.49551e-05	0.000830491
A_33_P3409518	TUBBP5	tubulin, beta pseudogene 5	3.3753	0.000202117	0.00208569
A_33_P3281850			3.37504	0.0011251	0.00574769
A_23_P356425	AXDND1	axonemal dynein light chain domain containing 1	3.37029	7.16706e-05	0.00120572
A_21_P0012391			3.36823	6.96676e-06	0.000419998
A_23_P128808	GPR132	G protein-coupled receptor 132	3.36696	0.000536792	0.0036561
A_33_P3821494	LOC284939	uncharacterized LOC284939	3.3667	3.59338e-05	0.000836872
A_23_P32404	ISG20	interferon stimulated exonuclease gene 20kDa	3.36563	7.04954e-06	0.000422091
A_24_P328524	KALRN	kalirin, RhoGEF kinase	3.3651	0.00015777	0.00182942
A_32_P35969			3.36334	1.01524e-05	0.000481583
A_23_P48585	SALL2	sal-like 2 (Drosophila)	3.36313	7.50102e-05	0.00124228
A_23_P54469	ISL2	ISL LIM homeobox 2	3.35696	9.812e-05	0.00142154
A_23_P209347	ANKRD44	ankyrin repeat domain 44	3.3558	9.56245e-06	0.000477714
A_23_P5831	HPCAL1	hippocalcin-like 1	3.35512	0.000256901	0.00236811
A_32_P52609	LPIN1	lipin 1	3.35385	3.50097e-05	0.000830491
A_33_P3413905	ADM2	adrenomedullin 2	3.35136	0.000779823	0.00458739
A_33_P3329577			3.34821	0.000515687	0.00358086
A_33_P3404651	TTC7A	tetratricopeptide repeat domain 7A	3.34717	2.22792e-05	0.00066962
A_33_P3293511	KIAA1984	KIAA1984	3.34373	0.000544788	0.003682
A_23_P84219	LIPH	lipase, member H	3.34351	8.52602e-06	0.000460165
A_21_P0000824			3.33955	6.09251e-05	0.00109958
A_33_P3571254	MINOS1P1	mitochondrial inner membrane organizing system 1 pseudogene 1	3.33938	0.00112549	0.00574855
A_24_P321525	RERG	RAS-like, estrogen-regulated, growth inhibitor	3.33846	4.68233e-05	0.000962742
A_23_P34045	EDA	ectodysplasin A	3.33827	0.0010637	0.00555687
A_23_P88106	MCF2L	MCF.2 cell line derived transforming sequence-like	3.33717	9.37151e-06	0.000476626
A_32_P305020	GNG4	guanine nucleotide binding protein (G protein), gamma 4	3.33699	0.000121028	0.00159504
A_23_P127068	SEMA4G	sema domain, immunoglobulin domain (Ig), transmembrane domain (TM) and short cytoplasmic domain, (semaphorin) 4G	3.33626	4.16485e-05	0.000902288
A_24_P365526	HCK	hemopoietic cell kinase	3.33502	0.000175252	0.0019314
A_33_P3273068			3.33425	3.46467e-05	0.000828429
A_21_P0004420			3.33206	1.6148e-05	0.000577443
A_23_P78762	HSD17B14	hydroxysteroid (17-beta) dehydrogenase 14	3.32735	9.29538e-05	0.00138667
A_23_P33583	DNAH7	dynein, axonemal, heavy chain 7	3.32728	0.00226427	0.00895677
A_24_P357847			3.32343	0.000452854	0.00331125
A_23_P45560	GPR143	G protein-coupled receptor 143	3.32237	0.000981418	0.00528741
A_23_P51376	NKAIN1	Na+/K+ transporting ATPase interacting 1	3.32068	0.000117552	0.00156201
A_19_P00806473			3.32068	0.000507383	0.00354186
A_23_P2920	SERPINA3	serpin peptidase inhibitor, clade A (alpha-1 antiproteinase, antitrypsin), member 3	3.31896	0.000467906	0.00337547
A_21_P0003941			3.31889	8.32362e-06	0.00045495
A_24_P298587			3.3171	0.000798125	0.00464297
A_21_P0011787			3.31657	1.27469e-05	0.000516642
A_33_P3248629	DENND2A	DENN/MADD domain containing 2A	3.31618	0.000395359	0.00306106
A_33_P3527721	LOC284219	uncharacterized LOC284219	3.31518	2.669e-05	0.000726918
A_33_P3305655	NBEAP1	neurobeachin pseudogene 1	3.31385	0.000251308	0.0023371
A_19_P00317519			3.3131	0.000532747	0.00363984
A_24_P403561	LRP4	low density lipoprotein receptor-related protein 4	3.31165	2.75998e-05	0.000735949
A_23_P159255	PTPRM	protein tyrosine phosphatase, receptor type, M	3.31062	2.417e-05	0.000690627
A_23_P118042	LRRC36	leucine rich repeat containing 36	3.30358	1.21385e-05	0.000509217
A_33_P3227400	COL4A4	collagen, type IV, alpha 4	3.30306	0.000241193	0.00229395
A_33_P3663974	THRB	thyroid hormone receptor, beta	3.30277	2.72478e-05	0.000732816
A_23_P217704	GYG2	glycogenin 2	3.30128	0.00064756	0.00408416
A_23_P58770	HAND1	heart and neural crest derivatives expressed 1	3.29737	1.2684e-05	0.000516475
A_33_P3239417	TMEM200C	transmembrane protein 200C	3.29701	4.47502e-05	0.000937841
A_24_P737939	LRRC73	leucine rich repeat containing 73	3.29598	1.20552e-05	0.000507523
A_24_P186379	FUOM	fucose mutarotase	3.29463	0.000196609	0.00205869
A_33_P3221458	ZNF204P	zinc finger protein 204, pseudogene	3.29318	0.0001001	0.00143323
A_21_P0000834			3.29231	0.000178947	0.00194882
A_21_P0012455			3.28566	8.66232e-05	0.0013424
A_21_P0011633			3.28336	0.000378203	0.00298227
A_21_P0001050			3.28226	0.000186991	0.00199308
A_21_P0012871			3.27936	0.00047026	0.00338404
A_33_P3227774	LOC80154	golgin A2 pseudogene	3.2788	1.73943e-05	0.000591095
A_33_P3391603	LAMA4	laminin, alpha 4	3.27772	0.000102576	0.00144977
A_21_P0014575			3.27727	0.000857542	0.00485535
A_21_P0000835			3.27543	0.0011343	0.00578011
A_23_P396867	HM13	histocompatibility (minor) 13	3.27496	1.74353e-05	0.000591095
A_24_P58488	C2orf73	chromosome 2 open reading frame 73	3.27363	3.79697e-05	0.000864357
A_21_P0002163			3.27297	1.10609e-05	0.000500685
A_23_P346673	GPRC5C	G protein-coupled receptor, family C, group 5, member C	3.26586	0.000371188	0.00294764
A_32_P84728			3.26449	8.09925e-06	0.000451093
A_21_P0013870			3.26419	6.54124e-05	0.00114733
A_32_P119033	PLCXD3	phosphatidylinositol-specific phospholipase C, X domain containing 3	3.26254	1.12872e-05	0.000502059
A_24_P212539	GALM	galactose mutarotase (aldose 1-epimerase)	3.26233	3.54804e-05	0.000834661
A_23_P139418	GALNT18	UDP-N-acetyl-alpha-D-galactosamine:polypeptide N-acetylgalactosaminyltransferase 18	3.26211	4.40671e-05	0.000930777
A_21_P0011487			3.26111	0.000488011	0.00345795
A_21_P0003033			3.25921	1.72737e-05	0.000588712
A_33_P3254727			3.25663	0.000777723	0.00457857
A_21_P0005507			3.2556	0.000345286	0.00281105
A_21_P0009677			3.25138	4.82805e-05	0.000981442
A_24_P48495	LYPD3	LY6/PLAUR domain containing 3	3.25135	3.46528e-05	0.000828429
A_33_P3881056			3.25122	2.60672e-05	0.000716101
A_21_P0000450			3.25109	0.000102107	0.00144679
A_33_P3260317	NR6A1	nuclear receptor subfamily 6, group A, member 1	3.25082	6.09251e-05	0.00109958
A_23_P211326	CECR2	cat eye syndrome chromosome region, candidate 2	3.24977	9.32175e-05	0.00138825
A_33_P3251073	TMEM52	transmembrane protein 52	3.24735	2.06113e-05	0.000641093
A_33_P3353547	ZBTB8B	zinc finger and BTB domain containing 8B	3.2471	1.34461e-05	0.000530093
A_24_P10444	TTLL6	tubulin tyrosine ligase-like family, member 6	3.2462	1.0046e-05	0.000481583
A_24_P59667	JAK3	Janus kinase 3	3.24343	9.06152e-05	0.00137309
A_23_P41804	NKD2	naked cuticle homolog 2 (Drosophila)	3.24262	8.12287e-05	0.00128992
A_32_P50223	PLK5	polo-like kinase 5	3.24243	0.000543788	0.00368091
A_24_P360722	DIP2C	DIP2 disco-interacting protein 2 homolog C (Drosophila)	3.24182	1.95487e-05	0.000628949
A_23_P67151	OLFM2	olfactomedin 2	3.24113	3.23981e-05	0.000802241
A_23_P207632	ATP2A3	ATPase, Ca++ transporting, ubiquitous	3.24071	0.000311707	0.0026354
A_23_P303833	SCN4B	sodium channel, voltage-gated, type IV, beta subunit	3.24063	8.17551e-05	0.00129394
A_33_P3244585	FHAD1	forkhead-associated (FHA) phosphopeptide binding domain 1	3.23835	2.74045e-05	0.000732816
A_23_P43276	GPR124	G protein-coupled receptor 124	3.23817	1.63823e-05	0.000578315
A_33_P3812669	GABARAPL1	GABA(A) receptor-associated protein like 1	3.23793	0.000207726	0.00211868
A_23_P159539	ASMTL	acetylserotonin O-methyltransferase-like	3.23651	2.99888e-05	0.000776441
A_33_P3257993	RNF125	ring finger protein 125, E3 ubiquitin protein ligase	3.23551	0.000369383	0.00293833
A_23_P129103	LOC80154	golgin A2 pseudogene	3.2322	1.43793e-05	0.000546643
A_23_P50504	FTL	ferritin, light polypeptide	3.23139	1.40588e-05	0.000540563
A_23_P66137	SOX8	SRY (sex determining region Y)-box 8	3.22556	8.85818e-06	0.000461203
A_23_P251836	NPY5R	neuropeptide Y receptor Y5	3.22361	1.42478e-05	0.000544786
A_33_P3350413	SVIL	supervillin	3.22121	0.000297432	0.00256913
A_24_P334130	FN1	fibronectin 1	3.22081	1.40758e-05	0.000540563
A_23_P125505	PPEF1	protein phosphatase, EF-hand calcium binding domain 1	3.22013	6.89e-05	0.00117558
A_33_P3371333	TUBB8	tubulin, beta 8 class VIII	3.22008	1.65294e-05	0.000578315
A_23_P112187	FIBCD1	fibrinogen C domain containing 1	3.21986	0.000138216	0.00170338
A_23_P204640	NANOG	Nanog homeobox	3.21983	0.000273176	0.00244006
A_21_P0006087			3.21857	0.00011981	0.00158374
A_24_P93309	CDNF	cerebral dopamine neurotrophic factor	3.21505	0.000402865	0.00309341
A_23_P139123	SERPING1	serpin peptidase inhibitor, clade G (C1 inhibitor), member 1	3.2116	0.000135486	0.00168402
A_23_P116280	WT1	Wilms tumor 1	3.21158	0.000126302	0.0016263
A_19_P00812135			3.20926	0.000309479	0.0026233
A_21_P0006788			3.2076	1.20768e-05	0.000507523
A_24_P322474	PDE4A	phosphodiesterase 4A, cAMP-specific	3.20416	1.80851e-05	0.000604634
A_23_P66050	B3GNT9	UDP-GlcNAc:betaGal beta-1,3-N-acetylglucosaminyltransferase 9	3.20326	2.16809e-05	0.000658046
A_33_P3235546	RIMS3	regulating synaptic membrane exocytosis 3	3.20274	0.00013596	0.00168717
A_23_P155477	C3orf18	chromosome 3 open reading frame 18	3.20183	1.01123e-05	0.000481583
A_21_P0000505			3.20066	0.000334756	0.0027469
A_24_P323941	FAM209A	family with sequence similarity 209, member A	3.19873	6.83141e-05	0.00117247
A_33_P3404014	FAM209B	family with sequence similarity 209, member B	3.19829	0.00118491	0.00593868
A_33_P3286859	ATP8A2	ATPase, aminophospholipid transporter, class I, type 8A, member 2	3.19735	8.21014e-06	0.000453451
A_33_P3368646	CNKSR3	CNKSR family member 3	3.19539	0.000984001	0.00529483
A_33_P3239101	GOLGA6L10	golgin A6 family-like 10	3.19514	2.37576e-05	0.000686401
A_33_P3369153	KIF3C	kinesin family member 3C	3.19151	5.47301e-05	0.00104787
A_23_P71328	MATN2	matrilin 2	3.19105	1.12303e-05	0.000502059
A_33_P3242174	C2orf82	chromosome 2 open reading frame 82	3.18886	1.5964e-05	0.000575338
A_23_P23639	MCOLN2	mucolipin 2	3.18544	1.70999e-05	0.000585358
A_33_P3241681	CDKL2	cyclin-dependent kinase-like 2 (CDC2-related kinase)	3.18386	1.66788e-05	0.000579278
A_21_P0001288			3.18303	0.000123115	0.00161185
A_33_P3271121			3.18125	3.36584e-05	0.000813618
A_33_P3247678			3.18021	0.000833088	0.00476813
A_21_P0006090			3.17939	5.5621e-05	0.00105151
A_33_P3420224	ENTPD8	ectonucleoside triphosphate diphosphohydrolase 8	3.17905	0.000327252	0.00270643
A_33_P3373765	DRD4	dopamine receptor D4	3.17834	1.51787e-05	0.000559277
A_21_P0000130			3.17539	0.00023214	0.00225257
A_21_P0013170			3.17529	5.81426e-05	0.00107947
A_23_P210210	EPAS1	endothelial PAS domain protein 1	3.1746	0.00010447	0.00146553
A_21_P0005658			3.17282	3.5664e-05	0.000834858
A_24_P374943	CXADR	coxsackie virus and adenovirus receptor	3.17186	3.0252e-05	0.000778227
A_24_P262127	RRAD	Ras-related associated with diabetes	3.16138	0.000141633	0.00173101
A_21_P0007497			3.15705	0.000245608	0.00231651
A_33_P3290303			3.15687	5.80865e-05	0.00107919
A_33_P3259153	TINCR	tissue differentiation-inducing non-protein coding RNA	3.15617	0.000737851	0.00441387
A_23_P215048	KIAA0408	KIAA0408	3.15449	1.97912e-05	0.000628949
A_23_P92082	TKT	transketolase	3.15387	2.98914e-05	0.000775851
A_23_P396299	MRVI1-AS1	MRVI1 antisense RNA 1	3.15356	0.000247827	0.00232432
A_21_P0006636			3.14845	1.13928e-05	0.000502059
A_24_P374759	ERC2	ELKS/RAB6-interacting/CAST family member 2	3.1445	0.00145265	0.00668942
A_23_P106922	CHST6	carbohydrate (N-acetylglucosamine 6-O) sulfotransferase 6	3.14442	9.81712e-06	0.000479249
A_21_P0009394			3.14343	0.000146619	0.00176701
A_23_P57268	CXADR	coxsackie virus and adenovirus receptor	3.14205	0.000733511	0.00440391
A_21_P0011381			3.1399	7.25905e-05	0.00121345
A_24_P4816	GABARAPL1	GABA(A) receptor-associated protein like 1	3.13722	0.000224682	0.00220733
A_33_P3226546			3.13694	0.000613785	0.00396134
A_21_P0005594			3.13357	9.11666e-06	0.000468184
A_33_P3297415	NRP2	neuropilin 2	3.13291	0.000497304	0.00350449
A_23_P121533	SPON2	spondin 2, extracellular matrix protein	3.13203	5.83751e-05	0.00108226
A_32_P152437	AKAP12	A kinase (PRKA) anchor protein 12	3.13177	9.87786e-06	0.000479249
A_23_P131683	MAPRE3	microtubule-associated protein, RP/EB family, member 3	3.13173	2.73931e-05	0.000732816
A_21_P0008692			3.12545	3.81964e-05	0.000866739
A_23_P349566	CCDC85A	coiled-coil domain containing 85A	3.12021	2.65041e-05	0.000724327
A_24_P938614	CDS1	CDP-diacylglycerol synthase (phosphatidate cytidylyltransferase) 1	3.119	9.84789e-06	0.000479249
A_21_P0004424			3.11597	0.000156698	0.00182341
A_24_P136124			3.11475	5.52451e-05	0.00105151
A_32_P155247	FTL	ferritin, light polypeptide	3.11421	2.26877e-05	0.000676907
A_24_P250227	NR1D1	nuclear receptor subfamily 1, group D, member 1	3.11132	4.94508e-05	0.000992218
A_33_P3691168	IL31RA	interleukin 31 receptor A	3.11104	0.000179015	0.00194882
A_23_P386254	NKX3-2	NK3 homeobox 2	3.10824	6.42249e-05	0.00113557
A_21_P0009236			3.10742	2.22786e-05	0.00066962
A_32_P201530	SRCIN1	SRC kinase signaling inhibitor 1	3.1074	0.000155689	0.00181613
A_23_P7250	CDS1	CDP-diacylglycerol synthase (phosphatidate cytidylyltransferase) 1	3.10703	2.23562e-05	0.000670813
A_21_P0001161			3.10615	0.000111224	0.00152293
A_23_P53763	KIAA0226L	KIAA0226-like	3.1051	0.000386327	0.00302191
A_33_P3349637	PCDH1	protocadherin 1	3.10374	1.03621e-05	0.000485502
A_33_P3287825	CCDC136	coiled-coil domain containing 136	3.0995	1.47846e-05	0.000552184
A_33_P3355538	CERKL	ceramide kinase-like	3.09897	0.00122567	0.00605553
A_23_P151166	HVCN1	hydrogen voltage-gated channel 1	3.09759	1.48605e-05	0.000552184
A_21_P0012274			3.09709	0.000124256	0.00161895
A_33_P3397655	SYNPO	synaptopodin	3.09468	3.3013e-05	0.000807278
A_23_P131089	KANK3	KN motif and ankyrin repeat domains 3	3.09435	8.03969e-05	0.0012824
A_23_P317756	ACSM3	acyl-CoA synthetase medium-chain family member 3	3.09283	0.000160173	0.0018451
A_33_P3323448	HM13	histocompatibility (minor) 13	3.09175	0.000112003	0.00152711
A_33_P3243878	GOLGA6L9	golgin A6 family-like 9	3.08954	5.95687e-05	0.00109361
A_33_P3299416	GRASP	GRP1 (general receptor for phosphoinositides 1)-associated scaffold protein	3.08946	0.000147464	0.00176972
A_32_P49508	HMGCLL1	3-hydroxymethyl-3-methylglutaryl-CoA lyase-like 1	3.08942	0.00048432	0.00344383
A_21_P0011877			3.08787	3.26208e-05	0.000803792
A_33_P3408320	CERS1	ceramide synthase 1	3.08704	1.36688e-05	0.000535072
A_33_P3410123	KIAA1751	KIAA1751	3.08606	1.53395e-05	0.000562132
A_23_P128084	ITGA7	integrin, alpha 7	3.08539	8.53523e-05	0.00133211
A_33_P3379391	H2AFJ	H2A histone family, member J	3.08427	3.02717e-05	0.000778227
A_23_P103617	ANXA9	annexin A9	3.08404	3.63738e-05	0.000842765
A_23_P90419	PBX4	pre-B-cell leukemia homeobox 4	3.08282	2.28665e-05	0.0006784
A_21_P0013259			3.08156	0.000204936	0.00210587
A_33_P3326733	GOLGA2P6	golgin A2 pseudogene 6	3.08014	3.90136e-05	0.000874735
A_21_P0011405			3.07879	4.90516e-05	0.000988725
A_33_P3392187	CCDC85A	coiled-coil domain containing 85A	3.07577	9.81046e-06	0.000479249
A_33_P3281710	LOC388436	uncharacterized LOC388436	3.07488	9.59236e-06	0.000477714
A_23_P216468	SLC1A1	solute carrier family 1 (neuronal/epithelial high affinity glutamate transporter, system Xag), member 1	3.07453	1.25684e-05	0.000514951
A_23_P301053	PAIP2B	poly(A) binding protein interacting protein 2B	3.0745	1.14399e-05	0.000502059
A_33_P3371718	SAT1	spermidine/spermine N1-acetyltransferase 1	3.07413	1.14814e-05	0.000502059
A_23_P419714	BTBD11	BTB (POZ) domain containing 11	3.07351	9.78286e-05	0.00142154
A_23_P117782	LARP6	La ribonucleoprotein domain family, member 6	3.06965	4.06122e-05	0.000891607
A_24_P350576	TNIK	TRAF2 and NCK interacting kinase	3.06829	0.000391614	0.00304608
A_21_P0014847			3.06774	4.15404e-05	0.00090077
A_23_P332789	CHRNB4	cholinergic receptor, nicotinic, beta 4 (neuronal)	3.06578	3.05689e-05	0.000780366
A_24_P345002	NUDT11	nudix (nucleoside diphosphate linked moiety X)-type motif 11	3.06369	2.67093e-05	0.000726918
A_33_P3363485	SOBP	sine oculis binding protein homolog (Drosophila)	3.06267	5.66314e-05	0.00106642
A_33_P3357653			3.06133	6.02819e-05	0.00109746
A_21_P0000610			3.0598	0.000149885	0.00178031
A_33_P3355185	BCL2	B-cell CLL/lymphoma 2	3.05917	0.00159635	0.00708369
A_23_P29096	PDE9A	phosphodiesterase 9A	3.05832	1.60603e-05	0.000576076
A_23_P431971	CRTAC1	cartilage acidic protein 1	3.05543	0.00210093	0.00849773
A_21_P0004569			3.05485	7.50293e-05	0.00124228
A_23_P66432	TTYH2	tweety family member 2	3.05386	0.000328609	0.00271301
A_24_P208909	TRIM2	tripartite motif containing 2	3.0533	8.82094e-05	0.00135383
A_21_P0009393			3.05176	2.82647e-05	0.000746127
A_21_P0014571			3.04908	2.03447e-05	0.000638256
A_33_P3370832	FAM117B	family with sequence similarity 117, member B	3.04712	6.21206e-05	0.00111057
A_24_P237586	ANKRD37	ankyrin repeat domain 37	3.04684	0.000686442	0.00424065
A_33_P3377364	ITGB4	integrin, beta 4	3.04624	5.11996e-05	0.00100811
A_23_P3371	RASGRF1	Ras protein-specific guanine nucleotide-releasing factor 1	3.04564	0.000123153	0.00161185
A_23_P310956	COL6A2	collagen, type VI, alpha 2	3.04389	1.85865e-05	0.000616065
A_33_P3225630	LOC400706	uncharacterized LOC400706	3.04385	1.07056e-05	0.000493075
A_33_P3317603	B4GALNT4	beta-1,4-N-acetyl-galactosaminyl transferase 4	3.04352	3.64041e-05	0.000842765
A_23_P105963	AK7	adenylate kinase 7	3.04265	7.10456e-05	0.0011975
A_21_P0014622			3.04241	0.000128229	0.00164142
A_23_P325924	GAREML	GRB2 associated, regulator of MAPK1-like	3.03966	1.97562e-05	0.000628949
A_33_P3308749	LAMA4	laminin, alpha 4	3.03863	0.000612406	0.00395437
A_23_P215479	CLIP2	CAP-GLY domain containing linker protein 2	3.03819	1.91528e-05	0.000624344
A_23_P101392	TMEM38A	transmembrane protein 38A	3.03507	2.06829e-05	0.000641804
A_21_P0012776			3.03443	0.000520065	0.00359798
A_21_P0000539			3.03426	1.22333e-05	0.000509326
A_23_P347632	MTSS1	metastasis suppressor 1	3.03404	0.000313992	0.00264878
A_32_P196193	PAQR9	progestin and adipoQ receptor family member IX	3.0327	0.000153404	0.0018034
A_23_P29124	SEPT5	septin 5	3.03173	4.52162e-05	0.000943916
A_23_P326319	C16orf45	chromosome 16 open reading frame 45	3.0305	1.02084e-05	0.000481583
A_32_P70927	PAGE2	P antigen family, member 2 (prostate associated)	3.02629	0.000412489	0.00313532
A_33_P3403714	FLJ26850	FLJ26850 protein	3.02505	6.09643e-05	0.00109958
A_32_P169505	KIAA2022	KIAA2022	3.02191	0.00028969	0.00252627
A_19_P00322900			3.02158	9.79683e-05	0.00142154
A_33_P3414107			3.0215	0.000746759	0.00444823
A_24_P31275	ATP1B2	ATPase, Na+/K+ transporting, beta 2 polypeptide	3.02113	0.000605329	0.0039269
A_24_P295590	RASSF4	Ras association (RalGDS/AF-6) domain family member 4	3.021	0.00171275	0.0073862
A_33_P3737504	DAPK1	death-associated protein kinase 1	3.01872	0.000127969	0.00163975
A_24_P410516	GOLGA6L9	golgin A6 family-like 9	3.01869	7.24998e-05	0.0012127
A_21_P0013973			3.01678	6.45642e-05	0.00113883
A_21_P0002045			3.01581	0.000458687	0.00333937
A_32_P63013	MIR4697HG	MIR4697 host gene (non-protein coding)	3.0152	0.000206324	0.00211092
A_21_P0013399			3.01252	3.35916e-05	0.000813391
A_23_P8196	ME1	malic enzyme 1, NADP(+)-dependent, cytosolic	3.01075	2.42508e-05	0.000692184
A_23_P339818	ARRDC4	arrestin domain containing 4	3.01025	2.41253e-05	0.000690098
A_33_P3261828	LOC390660	FLJ00317 protein	3.00988	1.18393e-05	0.000505911
A_23_P124837	LRP1	low density lipoprotein receptor-related protein 1	3.00958	0.000122417	0.00160692
A_24_P23546	SP8	Sp8 transcription factor	3.00926	1.17707e-05	0.000505589
A_21_P0008816			3.00816	0.000545556	0.00368435
A_33_P3297946	LOC283693	actin, alpha 2, smooth muscle, aorta pseudogene	3.00619	4.29228e-05	0.000915628
A_33_P3234657	PRTG	protogenin	3.00561	0.000127448	0.00163555
A_23_P25030	HSD17B6	hydroxysteroid (17-beta) dehydrogenase 6	3.0049	3.53459e-05	0.000832904
A_21_P0014194			3.00454	1.23937e-05	0.000511774
A_23_P76749	GALNT16	UDP-N-acetyl-alpha-D-galactosamine:polypeptide N-acetylgalactosaminyltransferase 16	3.00435	0.000794762	0.00463038
A_21_P0004567			3.00144	2.49343e-05	0.000703313
A_33_P3224362	PCBP3	poly(rC) binding protein 3	3.00096	6.48532e-05	0.00114056
A_23_P29680	CAMKV	CaM kinase-like vesicle-associated	3.00093	4.27676e-05	0.000913797
A_33_P3210492	C1QTNF4	C1q and tumor necrosis factor related protein 4	2.99924	0.000459358	0.00334211
A_33_P3344282	HS1BP3	HCLS1 binding protein 3	2.99894	0.00121589	0.0060265
A_23_P381489	LINC00313	long intergenic non-protein coding RNA 313	2.99721	3.57952e-05	0.00083652
A_23_P302787	LOC375295	uncharacterized LOC375295	2.98957	4.14307e-05	0.00090077
A_33_P3282390	GRM4	glutamate receptor, metabotropic 4	2.98469	8.48275e-05	0.00132661
A_23_P500501	FGFR3	fibroblast growth factor receptor 3	2.98411	2.32083e-05	0.000682284
A_21_P0008993			2.98273	0.000133739	0.00167142
A_23_P429449	NKD1	naked cuticle homolog 1 (Drosophila)	2.98255	1.47497e-05	0.000552184
A_21_P0012311			2.98239	4.19201e-05	0.000903752
A_19_P00321272			2.98094	0.000153704	0.00180456
A_23_P351	EPB41	erythrocyte membrane protein band 4.1 (elliptocytosis 1, RH-linked)	2.9778	0.000295948	0.00256051
A_23_P163306	CGNL1	cingulin-like 1	2.97769	1.34649e-05	0.000530093
A_21_P0006521			2.97561	0.000153366	0.0018034
A_23_P21134	DDIT3	DNA-damage-inducible transcript 3	2.97473	6.87305e-05	0.00117558
A_23_P358195	GOLGA6L10	golgin A6 family-like 10	2.97437	9.80424e-05	0.00142154
A_24_P382489	SLC27A1	solute carrier family 27 (fatty acid transporter), member 1	2.97243	0.000133077	0.00166812
A_33_P3401586	EFCAB10	EF-hand calcium binding domain 10	2.97063	2.60336e-05	0.000715923
A_33_P3407618	LOC80154	golgin A2 pseudogene	2.96863	2.33191e-05	0.000682284
A_33_P3420545	KCNV1	potassium channel, subfamily V, member 1	2.96788	0.000153212	0.00180276
A_21_P0014215			2.96596	0.00110718	0.00569039
A_33_P3320533			2.96471	0.0022862	0.00901603
A_33_P3263538	NEAT1	nuclear paraspeckle assembly transcript 1 (non-protein coding)	2.96456	0.000874125	0.00490706
A_23_P211401	KREMEN1	kringle containing transmembrane protein 1	2.9639	7.20001e-05	0.00121049
A_23_P254863	NIM1	serine/threonine-protein kinase NIM1	2.96223	0.000259974	0.0023831
A_23_P301521	KIAA1462	KIAA1462	2.96089	2.41005e-05	0.000690098
A_23_P137016	SAT1	spermidine/spermine N1-acetyltransferase 1	2.9589	1.20788e-05	0.000507523
A_21_P0009341			2.95882	2.61045e-05	0.000716378
A_24_P397386	LIFR	leukemia inhibitory factor receptor alpha	2.95767	0.000199086	0.00207293
A_19_P00322118			2.95705	7.58986e-05	0.00124927
A_24_P29723	POR	P450 (cytochrome) oxidoreductase	2.95458	5.67057e-05	0.00106642
A_33_P3274562	SLC19A3	solute carrier family 19 (thiamine transporter), member 3	2.95224	0.000293799	0.0025461
A_33_P3266839	ZBTB8B	zinc finger and BTB domain containing 8B	2.95221	1.17705e-05	0.000505589
A_23_P160214	TTC39A	tetratricopeptide repeat domain 39A	2.952	0.000423326	0.00318224
A_23_P406385	FBXL16	F-box and leucine-rich repeat protein 16	2.95025	1.16381e-05	0.000503216
A_21_P0005657			2.94808	3.18098e-05	0.000796594
A_23_P38167	GPRC5C	G protein-coupled receptor, family C, group 5, member C	2.94657	3.24002e-05	0.000802241
A_33_P3342598	PRKG2	protein kinase, cGMP-dependent, type II	2.9455	0.00011208	0.00152711
A_32_P153388	GULP1	GULP, engulfment adaptor PTB domain containing 1	2.94186	2.20132e-05	0.00066583
A_33_P3335233	HKDC1	hexokinase domain containing 1	2.93564	0.000151383	0.0017879
A_33_P3405459	C20orf195	chromosome 20 open reading frame 195	2.93361	8.46727e-05	0.00132622
A_32_P103614			2.93254	4.40922e-05	0.000930777
A_23_P131036	UPK1A-AS1	UPK1A antisense RNA 1	2.93225	3.8355e-05	0.000868229
A_23_P218358	FBXW10	F-box and WD repeat domain containing 10	2.93215	0.000800395	0.00465073
A_24_P580698			2.93205	0.000108358	0.00149853
A_33_P3302777	DCLK1	doublecortin-like kinase 1	2.92815	2.2729e-05	0.000677371
A_21_P0000441			2.92807	0.000605617	0.0039269
A_33_P3420862	PAGE2B	P antigen family, member 2B	2.92714	1.86662e-05	0.000616242
A_33_P3214012	HMGCLL1	3-hydroxymethyl-3-methylglutaryl-CoA lyase-like 1	2.925	1.97075e-05	0.000628949
A_23_P214897	AKAP12	A kinase (PRKA) anchor protein 12	2.92372	1.79402e-05	0.000602081
A_24_P332081	JAKMIP3	Janus kinase and microtubule interacting protein 3	2.92337	0.000144035	0.00174705
A_23_P426021	SEL1L3	sel-1 suppressor of lin-12-like 3 (C. elegans)	2.92271	0.000149374	0.00177784
A_19_P00316110			2.92122	8.74918e-05	0.00134738
A_33_P3335740	FLJ10038	uncharacterized protein FLJ10038	2.9177	1.42167e-05	0.000544389
A_33_P3335730			2.91719	0.000512201	0.00356229
A_23_P332399	GULP1	GULP, engulfment adaptor PTB domain containing 1	2.91367	2.04927e-05	0.000639669
A_23_P148609	PLAC1	placenta-specific 1	2.91239	4.73548e-05	0.000970866
A_23_P375165	TEX19	testis expressed 19	2.91124	0.00197057	0.00811799
A_32_P113066	LRAT	lecithin retinol acyltransferase (phosphatidylcholine--retinol O-acyltransferase)	2.90783	0.000839482	0.00478912
A_23_P315772	KCND1	potassium voltage-gated channel, Shal-related subfamily, member 1	2.90742	1.9344e-05	0.000626836
A_33_P3402091	MERTK	c-mer proto-oncogene tyrosine kinase	2.90727	2.61774e-05	0.000716885
A_33_P3535649	FLYWCH1	FLYWCH-type zinc finger 1	2.90646	0.00181439	0.00767872
A_23_P153745	IFI30	interferon, gamma-inducible protein 30	2.90117	1.47325e-05	0.000552184
A_33_P3389653	PDE4D	phosphodiesterase 4D, cAMP-specific	2.90103	0.000180427	0.00195692
A_33_P3226050	GATSL3	GATS protein-like 3	2.89938	2.70755e-05	0.000730252
A_21_P0014150			2.89699	1.68841e-05	0.000580938
A_21_P0001711			2.89475	0.00154792	0.00694725
A_24_P64329	STK32C	serine/threonine kinase 32C	2.89376	4.89221e-05	0.000987626
A_32_P183765	ERBB4	v-erb-b2 avian erythroblastic leukemia viral oncogene homolog 4	2.88977	0.000305236	0.00260843
A_24_P260443	THBS4	thrombospondin 4	2.88963	0.000235267	0.00227157
A_21_P0011259			2.88947	1.5399e-05	0.000562337
A_23_P145935	EPHB6	EPH receptor B6	2.8879	0.000749362	0.00445712
A_23_P41664	LRRC70	leucine rich repeat containing 70	2.88646	0.0020806	0.00843801
A_21_P0014237			2.88614	8.05539e-05	0.0012824
A_23_P112482	AQP3	aquaporin 3 (Gill blood group)	2.88566	0.000352627	0.00284968
A_23_P413923	DMRTA1	DMRT-like family A1	2.88304	2.3097e-05	0.000681401
A_23_P398854	DOK7	docking protein 7	2.87896	0.00151411	0.00686914
A_32_P46594	LOC145837	uncharacterized LOC145837	2.87637	3.84875e-05	0.000868229
A_24_P291826	SYTL3	synaptotagmin-like 3	2.87362	0.000145442	0.00175684
A_33_P3313519	CHRFAM7A	CHRNA7 (cholinergic receptor, nicotinic, alpha 7, exons 5-10) and FAM7A (family with sequence similarity 7A, exons A-E) fusion	2.87138	0.000315156	0.0026518
A_33_P3719083	CHRNA7	cholinergic receptor, nicotinic, alpha 7 (neuronal)	2.87138	1.46797e-05	0.000552184
A_23_P154566	TOX2	TOX high mobility group box family member 2	2.87123	4.21102e-05	0.000905626
A_24_P195669	MYO15B	myosin XVB pseudogene	2.87034	0.000217341	0.00216642
A_21_P0012460			2.87009	8.96808e-05	0.00136674
A_23_P21485	PID1	phosphotyrosine interaction domain containing 1	2.86872	0.000645218	0.00408145
A_24_P181422	CATSPER2	cation channel, sperm associated 2	2.86682	0.000306354	0.00260943
A_24_P365975	COL8A2	collagen, type VIII, alpha 2	2.86552	1.94311e-05	0.000627343
A_23_P125233	CNN1	calponin 1, basic, smooth muscle	2.86535	5.25699e-05	0.00102262
A_33_P3394297			2.86381	5.83313e-05	0.00108221
A_24_P309317	PSAP	prosaposin	2.86373	0.000284062	0.00249642
A_21_P0000311			2.86171	5.56388e-05	0.00105151
A_19_P00812340			2.86162	1.43181e-05	0.000545892
A_23_P211252	LSS	lanosterol synthase (2,3-oxidosqualene-lanosterol cyclase)	2.86105	4.6637e-05	0.000962742
A_21_P0002684			2.86081	1.72009e-05	0.000586993
A_33_P3407746	PPM1B	protein phosphatase, Mg2+/Mn2+ dependent, 1B	2.85982	0.000148053	0.00176972
A_24_P303454	TIAM2	T-cell lymphoma invasion and metastasis 2	2.85879	2.0738e-05	0.000642756
A_23_P59388	DST	dystonin	2.85828	3.74128e-05	0.00085559
A_23_P129332	PKD1L2	polycystic kidney disease 1-like 2	2.85692	0.000201435	0.00208312
A_23_P88489	CATSPER2	cation channel, sperm associated 2	2.85311	0.000526788	0.00361506
A_33_P3353996	PPP1R3G	protein phosphatase 1, regulatory subunit 3G	2.85147	2.52032e-05	0.000707111
A_19_P00810557			2.85073	2.22577e-05	0.00066962
A_23_P27315	EMILIN2	elastin microfibril interfacer 2	2.84875	0.00107808	0.00560309
A_21_P0010121			2.84813	2.91316e-05	0.000759873
A_33_P3277674	FBXL22	F-box and leucine-rich repeat protein 22	2.84559	0.00027323	0.00244006
A_33_P3269539	COL6A2	collagen, type VI, alpha 2	2.84066	3.26483e-05	0.000803792
A_33_P3228499			2.83985	6.05985e-05	0.00109782
A_23_P415611	SLC9B1	solute carrier family 9, subfamily B (NHA1, cation proton antiporter 1), member 1	2.83737	0.000587792	0.00385592
A_33_P3356075	LPIN1	lipin 1	2.83519	3.87783e-05	0.000871259
A_23_P31755	CRH	corticotropin releasing hormone	2.83057	1.68961e-05	0.000580938
A_33_P3276435	FILIP1	filamin A interacting protein 1	2.82747	3.01585e-05	0.000778184
A_32_P827528	S1PR2	sphingosine-1-phosphate receptor 2	2.82576	1.87393e-05	0.000617881
A_24_P203298	IQUB	IQ motif and ubiquitin domain containing	2.82524	2.38397e-05	0.000686401
A_23_P326893	CCDC151	coiled-coil domain containing 151	2.82517	0.000100971	0.00144087
A_33_P3258274			2.82496	3.12525e-05	0.00079016
A_23_P308136	TRIM50	tripartite motif containing 50	2.82494	0.000645827	0.00408213
A_21_P0000198			2.82411	9.39253e-05	0.00139485
A_23_P61031	ZBBX	zinc finger, B-box domain containing	2.82355	0.00138328	0.00647408
A_23_P94879	F2	coagulation factor II (thrombin)	2.82297	4.32601e-05	0.000919103
A_33_P3259801	TMEM189	transmembrane protein 189	2.82269	2.30586e-05	0.000681032
A_21_P0003269			2.82247	1.46454e-05	0.000552184
A_32_P407245	DNAJC22	DnaJ (Hsp40) homolog, subfamily C, member 22	2.82202	0.000129501	0.00164451
A_23_P210581	KCNG1	potassium voltage-gated channel, subfamily G, member 1	2.82117	1.68843e-05	0.000580938
A_21_P0007835			2.82052	7.75584e-05	0.00125955
A_23_P78795	MEIS3	Meis homeobox 3	2.81841	0.00121362	0.00601938
A_33_P3304212	PLEKHG3	pleckstrin homology domain containing, family G (with RhoGef domain) member 3	2.81532	7.34548e-05	0.00122552
A_21_P0009264			2.81464	1.94278e-05	0.000627343
A_21_P0003930			2.81463	1.64522e-05	0.000578315
A_23_P65278	NBEA	neurobeachin	2.81441	0.000183645	0.00197505
A_33_P3222977	TEKT5	tektin 5	2.81273	1.92214e-05	0.000624399
A_32_P75661			2.81026	1.55391e-05	0.000564146
A_33_P3274319	TMEM52	transmembrane protein 52	2.80881	5.59751e-05	0.00105711
A_23_P25566	GPR183	G protein-coupled receptor 183	2.80847	0.000298328	0.00257336
A_24_P161463	ZFAS1	ZNFX1 antisense RNA 1	2.80821	0.000121393	0.00159825
A_23_P96383	SRPX	sushi-repeat containing protein, X-linked	2.80702	0.000302814	0.0025952
A_23_P393645	ADAMTS13	ADAM metallopeptidase with thrombospondin type 1 motif, 13	2.80534	0.000863519	0.0048714
A_19_P00319682			2.80503	2.24242e-05	0.000672087
A_32_P231086	GOLGA6L9	golgin A6 family-like 9	2.80218	4.01721e-05	0.000887885
A_21_P0014466			2.80185	0.000244429	0.00231304
A_33_P3388958	SNX32	sorting nexin 32	2.79933	0.000267004	0.00242726
A_23_P136623	ADCY5	adenylate cyclase 5	2.7991	0.00248458	0.00955565
A_21_P0000843			2.79806	0.00180634	0.00765448
A_23_P29153	RTDR1	rhabdoid tumor deletion region gene 1	2.79429	0.000218099	0.00216883
A_33_P3225690	ZNF516	zinc finger protein 516	2.79188	0.000259486	0.00238273
A_23_P327370	PGPEP1	pyroglutamyl-peptidase I	2.79169	9.77156e-05	0.00142154
A_21_P0012170			2.79136	0.00109009	0.00563418
A_33_P3659678			2.79002	0.00018523	0.00198386
A_24_P243749	PDK4	pyruvate dehydrogenase kinase, isozyme 4	2.78897	4.11268e-05	0.000898561
A_23_P78608	DENND1C	DENN/MADD domain containing 1C	2.78685	9.41968e-05	0.00139652
A_21_P0005652			2.78405	0.000137868	0.00170124
A_24_P854492	MIAT	myocardial infarction associated transcript (non-protein coding)	2.78395	3.34484e-05	0.000812198
A_21_P0005794			2.7783	4.15424e-05	0.00090077
A_33_P3265030	SEPT5	septin 5	2.77387	7.72264e-05	0.00125786
A_32_P64200	GUCA1B	guanylate cyclase activator 1B (retina)	2.7726	3.68682e-05	0.000848886
A_24_P577694	ADCY1	adenylate cyclase 1 (brain)	2.76876	0.000255182	0.0023607
A_21_P0009972			2.7685	6.00124e-05	0.00109539
A_19_P00320067			2.76736	7.83619e-05	0.00126512
A_32_P172882	LBX1-AS1	LBX1 antisense RNA 1 (head to head)	2.76714	0.00086252	0.0048714
A_33_P3260322			2.76639	0.000160887	0.00184607
A_33_P3410372	NUDT10	nudix (nucleoside diphosphate linked moiety X)-type motif 10	2.7632	9.63621e-05	0.00141745
A_23_P156861	RGS17	regulator of G-protein signaling 17	2.76085	3.51804e-05	0.000830491
A_23_P396858	FZD8	frizzled family receptor 8	2.7573	0.00205766	0.0083811
A_23_P104318	DDIT4	DNA-damage-inducible transcript 4	2.75692	0.000551227	0.00370461
A_23_P110412	TMEM150C	transmembrane protein 150C	2.75351	3.43782e-05	0.000824858
A_33_P3273436	GALM	galactose mutarotase (aldose 1-epimerase)	2.75244	2.53586e-05	0.000707996
A_21_P0014842			2.75215	0.000214884	0.00215826
A_23_P76901	PLEKHG3	pleckstrin homology domain containing, family G (with RhoGef domain) member 3	2.75126	7.65862e-05	0.00125194
A_21_P0008360			2.7508	0.000697798	0.00427921
A_33_P3382143	STARD13	StAR-related lipid transfer (START) domain containing 13	2.75023	0.000188552	0.00200137
A_24_P50801	NRP2	neuropilin 2	2.74906	0.000820656	0.00472679
A_24_P375205			2.74857	0.000250987	0.0023371
A_23_P108501	EPHA4	EPH receptor A4	2.74813	0.000216969	0.00216642
A_21_P0013047			2.74803	0.00117211	0.00590084
A_24_P497318	LOC100129973	uncharacterized LOC100129973	2.74774	9.4e-05	0.00139487
A_33_P3234020	IGDCC3	immunoglobulin superfamily, DCC subclass, member 3	2.74694	0.00123479	0.00607821
A_33_P3410589	FAM43A	family with sequence similarity 43, member A	2.74688	0.000706338	0.00431027
A_24_P35400	SARDH	sarcosine dehydrogenase	2.74648	0.000889172	0.00496087
A_23_P96271	MYOM1	myomesin 1	2.74621	0.00181437	0.00767872
A_19_P00804723			2.74594	4.8166e-05	0.000981153
A_23_P210482	ADA	adenosine deaminase	2.74557	3.12273e-05	0.00079016
A_24_P65373	ITGA2B	integrin, alpha 2b (platelet glycoprotein IIb of IIb/IIIa complex, antigen CD41)	2.74532	3.38361e-05	0.000815564
A_23_P121564	GUCY1B3	guanylate cyclase 1, soluble, beta 3	2.74465	0.0025867	0.00977853
A_33_P3322230	FLJ31945	uncharacterized LOC440137	2.74174	1.96797e-05	0.000628949
A_33_P3344277			2.738	2.14973e-05	0.000655495
A_21_P0002572			2.73537	9.35112e-05	0.00139027
A_21_P0013365			2.73388	0.00107814	0.00560309
A_33_P3213596	TNIK	TRAF2 and NCK interacting kinase	2.73279	0.000588517	0.00385778
A_23_P215913			2.73038	0.000555266	0.00372131
A_21_P0011312			2.72952	0.00112886	0.00576323
A_33_P3307157	RBM20	RNA binding motif protein 20	2.72813	0.000113571	0.00153466
A_23_P143817	MYLK	myosin light chain kinase	2.72807	8.74342e-05	0.00134738
A_33_P3225096	MTMR10	myotubularin related protein 10	2.72776	0.00036899	0.00293833
A_23_P209337	METTL21A	methyltransferase like 21A	2.726	6.67021e-05	0.00115658
A_21_P0012282			2.72496	0.000392071	0.00304874
A_23_P76071	B3GNT4	UDP-GlcNAc:betaGal beta-1,3-N-acetylglucosaminyltransferase 4	2.72424	0.000682005	0.00422366
A_23_P164912	LIN7B	lin-7 homolog B (C. elegans)	2.71968	2.18695e-05	0.000662244
A_23_P142631	FKBP1B	FK506 binding protein 1B, 12.6 kDa	2.71936	3.20709e-05	0.000799976
A_33_P3227716	GATSL3	GATS protein-like 3	2.71836	2.0038e-05	0.000634935
A_24_P929754	MKNK2	MAP kinase interacting serine/threonine kinase 2	2.71701	0.000104203	0.00146502
A_21_P0003091			2.71633	0.00206709	0.00840132
A_33_P3374623	ABCA7	ATP-binding cassette, sub-family A (ABC1), member 7	2.71528	9.45747e-05	0.00139886
A_33_P3265950	CBFA2T2	core-binding factor, runt domain, alpha subunit 2; translocated to, 2	2.71234	6.49346e-05	0.00114068
A_24_P940086	NXPH3	neurexophilin 3	2.71063	0.00101421	0.00539349
A_23_P92754	FGFR4	fibroblast growth factor receptor 4	2.70938	4.43337e-05	0.000933629
A_32_P225816	PRDM16	PR domain containing 16	2.70811	4.80974e-05	0.000980747
A_23_P255104	LHFPL2	lipoma HMGIC fusion partner-like 2	2.70783	1.93902e-05	0.000627343
A_33_P3419691	GATS	GATS, stromal antigen 3 opposite strand	2.70556	0.000248986	0.00232729
A_33_P3241786	ADD2	adducin 2 (beta)	2.70503	2.56847e-05	0.000712276
A_23_P106389	SEMA7A	semaphorin 7A, GPI membrane anchor (John Milton Hagen blood group)	2.70423	4.02057e-05	0.000887885
A_24_P391918	L3MBTL4	l(3)mbt-like 4 (Drosophila)	2.70213	0.000496659	0.00350415
A_23_P371266	DNM3	dynamin 3	2.7009	0.000262882	0.00239973
A_24_P930741	EPHA10	EPH receptor A10	2.70051	0.000185041	0.00198373
A_23_P419503	LRRC4B	leucine rich repeat containing 4B	2.69923	0.000625163	0.00400361
A_33_P3252048	PPP1R27	protein phosphatase 1, regulatory subunit 27	2.69896	2.52779e-05	0.000707699
A_33_P3323074	AGPAT4	1-acylglycerol-3-phosphate O-acyltransferase 4	2.69723	2.59241e-05	0.000714404
A_23_P12680	PSAP	prosaposin	2.69713	0.000321475	0.00267422
A_32_P181638	BVES	blood vessel epicardial substance	2.69532	0.000125073	0.00162557
A_33_P3305885	WNK2	WNK lysine deficient protein kinase 2	2.695	0.000174154	0.00192534
A_32_P78816	PSPH	phosphoserine phosphatase	2.69335	3.34498e-05	0.000812198
A_33_P3376745			2.6932	0.000114359	0.00153949
A_23_P69810	AGPAT9	1-acylglycerol-3-phosphate O-acyltransferase 9	2.69302	2.77194e-05	0.00073839
A_33_P3278455	ANKRD6	ankyrin repeat domain 6	2.69208	0.000134848	0.0016797
A_33_P3265956			2.69205	5.0418e-05	0.00100314
A_33_P3407324	GULP1	GULP, engulfment adaptor PTB domain containing 1	2.69145	4.57025e-05	0.000952558
A_32_P37867	KIAA1644	KIAA1644	2.69126	0.000927421	0.00508913
A_23_P11843	LRRN2	leucine rich repeat neuronal 2	2.6907	2.4026e-05	0.000688755
A_33_P3281176			2.69012	0.000138674	0.00170798
A_24_P65060	MEX3B	mex-3 RNA binding family member B	2.68674	3.41568e-05	0.00082104
A_33_P3237005	ZFAT-AS1	ZFAT antisense RNA 1	2.68653	4.87839e-05	0.000986347
A_21_P0011382			2.6846	2.26262e-05	0.000676603
A_21_P0014494			2.68246	0.000317561	0.00265924
A_21_P0008570			2.68047	0.000220809	0.00218597
A_21_P0013505			2.67975	0.000672496	0.00418348
A_23_P134085	CNKSR3	CNKSR family member 3	2.67859	0.000538999	0.00366285
A_33_P3420013			2.67837	0.00176819	0.00754135
A_21_P0009749			2.66968	0.000295185	0.00255474
A_21_P0011352			2.6686	0.000448757	0.00329501
A_21_P0012073			2.66772	0.000232284	0.00225314
A_32_P202182	SPDYE8P	speedy/RINGO cell cycle regulator family member E8, pseudogene	2.66693	2.70897e-05	0.000730252
A_23_P130974	KIAA1683	KIAA1683	2.66642	9.69413e-05	0.00142079
A_33_P3343616	PHF12	PHD finger protein 12	2.66583	0.000977283	0.00527485
A_33_P3491294	AMDHD2	amidohydrolase domain containing 2	2.66447	2.33683e-05	0.000682527
A_32_P25357	CDH15	cadherin 15, type 1, M-cadherin (myotubule)	2.66368	0.000133058	0.00166812
A_33_P3338733	MITF	microphthalmia-associated transcription factor	2.66305	0.000115738	0.00154945
A_32_P184488	PHLDB3	pleckstrin homology-like domain, family B, member 3	2.66066	4.76806e-05	0.000975269
A_21_P0002188			2.65849	0.000259697	0.00238273
A_33_P3245937	LOC100128402	uncharacterized LOC100128402	2.65828	9.87051e-05	0.00142253
A_23_P140450	SLC27A2	solute carrier family 27 (fatty acid transporter), member 2	2.6577	0.000531433	0.00363557
A_33_P3335840	WDR33	WD repeat domain 33	2.6563	6.3778e-05	0.00113
A_24_P260134	NMNAT3	nicotinamide nucleotide adenylyltransferase 3	2.65561	0.000858777	0.00485921
A_23_P10025	NELL2	NEL-like 2 (chicken)	2.65446	0.0025738	0.00975081
A_23_P90359	NRTN	neurturin	2.65145	6.30918e-05	0.00112289
A_23_P207345	ADAM11	ADAM metallopeptidase domain 11	2.6495	6.06727e-05	0.00109782
A_21_P0010293			2.64707	6.29474e-05	0.00112202
A_32_P141768	AGPAT4	1-acylglycerol-3-phosphate O-acyltransferase 4	2.64703	0.000661748	0.00413809
A_23_P89589	PER1	period circadian clock 1	2.64678	0.000381115	0.00299581
A_23_P43810	LTBP1	latent transforming growth factor beta binding protein 1	2.645	0.00221073	0.00880357
A_33_P3389649	PDE4D	phosphodiesterase 4D, cAMP-specific	2.64319	0.000271462	0.00243968
A_23_P367899	EPOR	erythropoietin receptor	2.64236	0.000114018	0.0015374
A_21_P0010860			2.64198	0.000922648	0.00507562
A_32_P137920	RSPH4A	radial spoke head 4 homolog A (Chlamydomonas)	2.63967	0.000131843	0.00166112
A_33_P3385281	KCNG3	potassium voltage-gated channel, subfamily G, member 3	2.63878	4.02741e-05	0.000887885
A_21_P0008448			2.63793	0.000129033	0.00164142
A_33_P3228807	SPEG	SPEG complex locus	2.63777	0.00114424	0.0058139
A_21_P0013257			2.63654	0.000377344	0.00298014
A_33_P3833256	LOC440028	uncharacterized LOC440028	2.63633	0.00194193	0.00803519
A_21_P0013792			2.63574	9.27548e-05	0.00138639
A_21_P0013974			2.63516	4.12507e-05	0.000900372
A_24_P376129	DFNB31	deafness, autosomal recessive 31	2.63286	0.000289673	0.00252627
A_33_P3420816	GDF1	growth differentiation factor 1	2.63236	4.92111e-05	0.000988958
A_23_P401700	APBB1IP	amyloid beta (A4) precursor protein-binding, family B, member 1 interacting protein	2.63087	0.00199018	0.00817739
A_24_P50245	HLA-DMA	major histocompatibility complex, class II, DM alpha	2.63045	0.0017852	0.0075979
A_24_P158718	DTX4	deltex homolog 4 (Drosophila)	2.62756	0.000135701	0.00168554
A_23_P411296	CEBPB	CCAAT/enhancer binding protein (C/EBP), beta	2.62696	4.47523e-05	0.000937841
A_23_P130359	ARHGAP28	Rho GTPase activating protein 28	2.62535	7.51431e-05	0.00124228
A_33_P3589543			2.62457	0.00220045	0.00877974
A_23_P156708	TNXB	tenascin XB	2.62385	0.00133656	0.0063456
A_21_P0011980			2.62167	0.000353864	0.00285522
A_24_P406754	LOXL4	lysyl oxidase-like 4	2.62157	0.00202218	0.00827114
A_23_P500861	SYNE1	spectrin repeat containing, nuclear envelope 1	2.61984	0.000590236	0.00386367
A_32_P351968	HLA-DMB	major histocompatibility complex, class II, DM beta	2.61664	2.93498e-05	0.000764808
A_23_P364544	C12orf60	chromosome 12 open reading frame 60	2.61615	8.98847e-05	0.00136721
A_19_P00321420			2.61572	0.000141313	0.00172893
A_33_P3245480	LOC100130000	phosphodiesterase 4D interacting protein pseudogene	2.61548	5.55634e-05	0.00105151
A_23_P66017	PRRT2	proline-rich transmembrane protein 2	2.6132	2.37798e-05	0.000686401
A_23_P49448	FA2H	fatty acid 2-hydroxylase	2.61097	2.7319e-05	0.000732816
A_33_P3306264	LYPD3	LY6/PLAUR domain containing 3	2.61001	0.000289977	0.0025271
A_21_P0011301			2.60897	5.37284e-05	0.00103715
A_33_P3587611	RPL36AP33	ribosomal protein L36a pseudogene 33	2.60794	0.000577267	0.00381155
A_24_P822704	TMEM198	transmembrane protein 198	2.60752	3.18287e-05	0.000796594
A_21_P0009342			2.60702	7.74119e-05	0.00125857
A_33_P3281283	S1PR3	sphingosine-1-phosphate receptor 3	2.6043	0.000295156	0.00255474
A_24_P150466	SMOC1	SPARC related modular calcium binding 1	2.60425	0.000231605	0.0022507
A_33_P3335725	INSR	insulin receptor	2.6041	3.72578e-05	0.000855015
A_23_P76823	ADSSL1	adenylosuccinate synthase like 1	2.60395	0.000151407	0.0017879
A_23_P258887	ALDH1L1	aldehyde dehydrogenase 1 family, member L1	2.60309	0.000323466	0.00268654
A_33_P3736195	DKFZp686M1136	uncharacterized LOC399832	2.603	0.00115085	0.00583512
A_23_P20494	NDRG1	N-myc downstream regulated 1	2.60154	0.000468186	0.00337547
A_23_P131435	CD302	CD302 molecule	2.60148	3.08958e-05	0.000784153
A_33_P3326904	LOC441268	uncharacterized LOC441268	2.6006	0.000496434	0.0035035
A_21_P0011362			2.60004	2.32468e-05	0.000682284
A_24_P201064	PPP1R3B	protein phosphatase 1, regulatory subunit 3B	2.59999	0.000160048	0.00184449
A_23_P164958	CCDC8	coiled-coil domain containing 8	2.59919	2.73838e-05	0.000732816
A_24_P72064	GHR	growth hormone receptor	2.59729	0.00011723	0.00156135
A_23_P1782	CD82	CD82 molecule	2.5892	6.14269e-05	0.00110292
A_33_P3258467	SPTBN1	spectrin, beta, non-erythrocytic 1	2.58845	2.745e-05	0.000732816
A_23_P113656	TUBB4A	tubulin, beta 4A class IVa	2.58752	0.00116721	0.00588537
A_23_P95060	EPHB3	EPH receptor B3	2.58745	0.000234428	0.00226694
A_32_P224234	LOC645195	uncharacterized LOC645195	2.58515	0.000247263	0.00232234
A_33_P3243887	IL11	interleukin 11	2.58469	0.00264648	0.00992335
A_33_P3320563	GLOD5	glyoxalase domain containing 5	2.58207	0.000344435	0.00280672
A_23_P111311	AKAP12	A kinase (PRKA) anchor protein 12	2.58075	4.39208e-05	0.000929393
A_23_P149992	PDLIM1	PDZ and LIM domain 1	2.58027	6.45821e-05	0.00113883
A_33_P3274084	RHBDL3	rhomboid, veinlet-like 3 (Drosophila)	2.57889	0.000146924	0.00176907
A_21_P0011092			2.57873	3.22918e-05	0.000802241
A_21_P0006496			2.5785	0.000170353	0.00190409
A_33_P3402020	CCDC8	coiled-coil domain containing 8	2.57766	8.226e-05	0.00129954
A_33_P3247988	PCSK4	proprotein convertase subtilisin/kexin type 4	2.57601	0.000147241	0.00176972
A_19_P00800166			2.57532	0.00030237	0.0025944
A_21_P0013007			2.57375	0.000101958	0.00144679
A_21_P0001480			2.57243	0.000754574	0.0044763
A_24_P358591	C2orf70	chromosome 2 open reading frame 70	2.57041	0.000293097	0.00254209
A_23_P101642	PTPRH	protein tyrosine phosphatase, receptor type, H	2.56946	6.14883e-05	0.00110292
A_21_P0000354			2.569	0.000101743	0.00144537
A_23_P349406	RIMKLA	ribosomal modification protein rimK-like family member A	2.56789	3.55911e-05	0.000834858
A_21_P0007092			2.56621	0.00026775	0.0024275
A_24_P76018	ARIH2OS	ariadne homolog 2 opposite strand	2.56598	0.00094321	0.00514682
A_21_P0011876			2.56565	0.00254775	0.00969893
A_33_P3269924	HIP1R	huntingtin interacting protein 1 related	2.56547	0.00105897	0.00554008
A_19_P00804072			2.56534	7.21898e-05	0.0012115
A_23_P426663	MITF	microphthalmia-associated transcription factor	2.56499	0.00024815	0.00232586
A_21_P0012458			2.56412	7.83534e-05	0.00126512
A_23_P10121	SFRP1	secreted frizzled-related protein 1	2.56407	0.000272295	0.00244006
A_21_P0005580			2.56154	0.000139722	0.00171687
A_33_P3293446	KIAA1462	KIAA1462	2.5608	6.85791e-05	0.00117558
A_19_P00321291			2.55933	8.83648e-05	0.00135502
A_21_P0011875			2.5591	7.44253e-05	0.00123753
A_33_P3813561	LOC283728	uncharacterized LOC283728	2.55862	0.000217306	0.00216642
A_33_P3324383	FIGNL2	fidgetin-like 2	2.55848	7.5976e-05	0.00124927
A_33_P3254956	RIPPLY3	ripply transcriptional repressor 3	2.55798	3.79249e-05	0.000864301
A_33_P3325229	LOC389906	zinc finger protein 839 pseudogene	2.55606	9.33795e-05	0.00138986
A_33_P3846177	B4GALNT1	beta-1,4-N-acetyl-galactosaminyl transferase 1	2.55442	8.82343e-05	0.00135383
A_33_P3275846	CACNA1A	calcium channel, voltage-dependent, P/Q type, alpha 1A subunit	2.55383	3.51492e-05	0.000830491
A_24_P246351	FAM71E1	family with sequence similarity 71, member E1	2.55169	0.000136566	0.0016915
A_21_P0002211			2.54911	0.000237227	0.0022803
A_33_P3340580	ZNF385C	zinc finger protein 385C	2.54813	0.000328569	0.00271301
A_32_P73796	PPM1E	protein phosphatase, Mg2+/Mn2+ dependent, 1E	2.54718	0.000534415	0.00364538
A_23_P17103	TSGA10	testis specific, 10	2.54386	4.32347e-05	0.000919103
A_23_P205228	ATP7B	ATPase, Cu++ transporting, beta polypeptide	2.54326	6.99449e-05	0.00118582
A_21_P0011959			2.5432	0.000464445	0.00336241
A_21_P0014786			2.54208	0.000264698	0.0024113
A_33_P3303572			2.54146	4.35314e-05	0.000922634
A_33_P3418662	HSD17B3	hydroxysteroid (17-beta) dehydrogenase 3	2.53905	0.00084548	0.00481349
A_23_P3379	RASGRF1	Ras protein-specific guanine nucleotide-releasing factor 1	2.53825	5.6822e-05	0.00106698
A_24_P282343	CDKL5	cyclin-dependent kinase-like 5	2.53753	3.42158e-05	0.00082171
A_33_P3227990	MBP	myelin basic protein	2.53635	6.32093e-05	0.00112289
A_24_P319923	MYLK	myosin light chain kinase	2.53552	8.69964e-05	0.00134396
A_33_P3339650	DST	dystonin	2.53489	2.74545e-05	0.000732816
A_21_P0014707			2.53447	2.83824e-05	0.000747734
A_32_P206899	DNAH2	dynein, axonemal, heavy chain 2	2.53423	0.00083329	0.00476825
A_32_P36694	JAZF1	JAZF zinc finger 1	2.53305	7.23023e-05	0.0012115
A_33_P3233871	F12	coagulation factor XII (Hageman factor)	2.53234	2.50334e-05	0.000704599
A_23_P316447	FGFR1	fibroblast growth factor receptor 1	2.53201	0.00171084	0.00738468
A_23_P209700	NMUR1	neuromedin U receptor 1	2.5316	0.000178175	0.0019453
A_33_P3314401	CLDN16	claudin 16	2.5306	0.000497433	0.00350449
A_33_P3228751	LOC388152	golgin A2 pseudogene	2.53016	0.000100061	0.00143323
A_19_P00318172			2.52885	8.65498e-05	0.0013424
A_21_P0010838			2.52796	2.77829e-05	0.000739335
A_23_P88909	SYNGR3	synaptogyrin 3	2.52773	0.000236626	0.00227765
A_23_P150018	DUSP5	dual specificity phosphatase 5	2.52615	0.000315318	0.00265232
A_19_P00803499			2.52504	0.000176365	0.00193678
A_23_P165333	BIN1	bridging integrator 1	2.5244	4.25942e-05	0.00091157
A_24_P160401	CDCP1	CUB domain containing protein 1	2.52396	8.15681e-05	0.00129317
A_23_P135061	CORO2A	coronin, actin binding protein, 2A	2.52319	2.83206e-05	0.000746853
A_33_P3226955			2.52191	0.000317773	0.00265924
A_23_P34597	CDA	cytidine deaminase	2.52163	0.000330416	0.00272085
A_21_P0007223			2.51913	0.000147707	0.00176972
A_23_P210675	SYCP2	synaptonemal complex protein 2	2.51829	5.14669e-05	0.00101111
A_23_P345564	OPRL1	opiate receptor-like 1	2.51719	0.000106217	0.00148003
A_23_P64792	KCNMB4	potassium large conductance calcium-activated channel, subfamily M, beta member 4	2.51564	3.10732e-05	0.000787137
A_33_P3697530	SEMA4D	sema domain, immunoglobulin domain (Ig), transmembrane domain (TM) and short cytoplasmic domain, (semaphorin) 4D	2.51276	0.00066216	0.0041387
A_33_P3386019			2.5126	0.000322067	0.00267823
A_23_P369666	ZMYND8	zinc finger, MYND-type containing 8	2.51217	0.000141359	0.00172893
A_33_P3319886	C19orf45	chromosome 19 open reading frame 45	2.51217	0.000207585	0.00211851
A_24_P410627	MKRN1	makorin ring finger protein 1	2.51025	0.000901348	0.00500264
A_23_P152428	MARVELD3	MARVEL domain containing 3	2.50793	0.00222762	0.00885702
A_24_P281395			2.50765	0.000199463	0.00207374
A_23_P401055	SOX2	SRY (sex determining region Y)-box 2	2.50755	0.00183117	0.00771382
A_33_P3284939	TMEM189	transmembrane protein 189	2.50747	2.81112e-05	0.00074506
A_24_P860797	PAIP2B	poly(A) binding protein interacting protein 2B	2.5048	5.16922e-05	0.00101478
A_23_P321935	OSBP2	oxysterol binding protein 2	2.50214	0.000857518	0.00485535
A_33_P3352562	MFSD12	major facilitator superfamily domain containing 12	2.50032	0.000243273	0.0023079
A_24_P349207			2.49992	0.000230297	0.00224231
A_23_P16834	FNDC4	fibronectin type III domain containing 4	2.49858	4.11336e-05	0.000898561
A_23_P154522	MTA3	metastasis associated 1 family, member 3	2.49536	3.80153e-05	0.000864357
A_32_P169179	MSX2P1	msh homeobox 2 pseudogene 1	2.4928	4.58083e-05	0.000953255
A_24_P854913	METTL21A	methyltransferase like 21A	2.49158	5.7551e-05	0.00107579
A_33_P3335077			2.48918	0.000277305	0.00246177
A_21_P0011956			2.48885	7.8662e-05	0.00126827
A_23_P120953	SERHL2	serine hydrolase-like 2	2.4888	4.41449e-05	0.000931142
A_23_P131846	SNAI1	snail family zinc finger 1	2.48757	5.78892e-05	0.00107856
A_33_P3360972	EXOC3L4	exocyst complex component 3-like 4	2.48497	4.35136e-05	0.000922634
A_23_P116642	SLC26A10	solute carrier family 26, member 10	2.48448	0.000248475	0.00232729
A_23_P210900	ACSS2	acyl-CoA synthetase short-chain family member 2	2.47989	3.29015e-05	0.000807278
A_23_P54447	LINC00597	long intergenic non-protein coding RNA 597	2.47882	0.000850488	0.0048289
A_21_P0010438			2.47633	0.0023716	0.00924533
A_23_P28598	DLX2	distal-less homeobox 2	2.47619	2.88787e-05	0.000757024
A_23_P120442	NCOA3	nuclear receptor coactivator 3	2.476	4.26562e-05	0.000912158
A_23_P148990	HMCN1	hemicentin 1	2.47445	0.000197504	0.0020656
A_33_P3310552	FMNL2	formin-like 2	2.47322	0.000103829	0.00146121
A_23_P27724	SEPW1	selenoprotein W, 1	2.47063	4.85046e-05	0.000982963
A_33_P3343485	HIP1	huntingtin interacting protein 1	2.47005	7.59496e-05	0.00124927
A_23_P51187	PRKCZ	protein kinase C, zeta	2.46943	0.000198483	0.00207064
A_24_P93948	KIF5A	kinesin family member 5A	2.46941	5.26145e-05	0.00102262
A_23_P154585	SNX21	sorting nexin family member 21	2.46891	4.84111e-05	0.000982581
A_24_P185186	SAMD14	sterile alpha motif domain containing 14	2.46789	0.00129889	0.00624438
A_23_P376686	BTNL2	butyrophilin-like 2 (MHC class II associated)	2.46716	4.16983e-05	0.000902288
A_23_P48029	CLEC4A	C-type lectin domain family 4, member A	2.46651	0.00036417	0.00291347
A_24_P139191	ITCH	itchy E3 ubiquitin protein ligase	2.46595	0.000128536	0.00164142
A_23_P88404	TGFB3	transforming growth factor, beta 3	2.4659	0.000207629	0.00211851
A_33_P3222932			2.46537	7.23359e-05	0.0012115
A_19_P00813593			2.46223	0.000417068	0.00315647
A_23_P151805	FBLN5	fibulin 5	2.46162	3.18396e-05	0.000796594
A_21_P0011258			2.46114	0.000214239	0.00215507
A_24_P807031	ATP6AP1L	ATPase, H+ transporting, lysosomal accessory protein 1-like	2.45867	0.00100785	0.00537594
A_24_P281580	GATS	GATS, stromal antigen 3 opposite strand	2.45832	6.35832e-05	0.00112801
A_24_P6083	CHCHD10	coiled-coil-helix-coiled-coil-helix domain containing 10	2.45816	5.46606e-05	0.00104787
A_33_P3243907	CTSD	cathepsin D	2.45748	0.000330489	0.00272085
A_21_P0007222			2.45502	5.24909e-05	0.00102262
A_24_P363548	HIP1	huntingtin interacting protein 1	2.45485	3.74071e-05	0.00085559
A_24_P141227	LMX1B	LIM homeobox transcription factor 1, beta	2.45453	0.00052843	0.00362067
A_23_P32165	LHX2	LIM homeobox 2	2.4543	0.000116996	0.00155906
A_33_P3257155			2.45362	3.37445e-05	0.000814103
A_23_P162010	CCKBR	cholecystokinin B receptor	2.44746	0.000115293	0.00154945
A_23_P140748	NDRG4	NDRG family member 4	2.44686	3.73505e-05	0.00085559
A_23_P155514	AHSG	alpha-2-HS-glycoprotein	2.4464	0.00120087	0.00597597
A_32_P203786	ULK4P1	unc-51-like kinase 4 (C. elegans) pseudogene 1	2.44339	0.000163708	0.00185701
A_33_P3314550	RAB3A	RAB3A, member RAS oncogene family	2.44333	5.04939e-05	0.00100321
A_21_P0014697			2.44281	0.00236797	0.00923602
A_23_P83298	PRRX2	paired related homeobox 2	2.44201	6.05456e-05	0.00109782
A_23_P104438	MYPN	myopalladin	2.43971	5.31376e-05	0.00102859
A_33_P3372727	SEMA5A	sema domain, seven thrombospondin repeats (type 1 and type 1-like), transmembrane domain (TM) and short cytoplasmic domain, (semaphorin) 5A	2.43968	0.00161204	0.00712813
A_21_P0011383			2.43902	0.000275369	0.00245419
A_23_P214168	COL12A1	collagen, type XII, alpha 1	2.43751	0.0020616	0.00838996
A_21_P0000307			2.43738	0.00109302	0.00563955
A_21_P0012182			2.43738	0.000362325	0.00290312
A_23_P92093	CELSR3	cadherin, EGF LAG seven-pass G-type receptor 3	2.43591	0.000647353	0.00408416
A_33_P3316052			2.43509	0.00151752	0.00687375
A_24_P34155	RUNX1	runt-related transcription factor 1	2.43377	0.00129197	0.0062236
A_33_P3368695	HES7	hairy and enhancer of split 7 (Drosophila)	2.43303	0.000539429	0.00366458
A_19_P00326514			2.42839	0.000159205	0.00184039
A_23_P502957	CDH26	cadherin 26	2.42828	0.000481954	0.00343392
A_21_P0005891			2.42721	0.000245507	0.00231651
A_32_P223059	SLC45A1	solute carrier family 45, member 1	2.42531	0.000183028	0.00197053
A_23_P64898	KLRG1	killer cell lectin-like receptor subfamily G, member 1	2.42445	6.89419e-05	0.00117558
A_21_P0012220			2.42348	0.000160866	0.00184607
A_23_P58538	EPB41L4A-AS1	EPB41L4A antisense RNA 1	2.42304	8.84659e-05	0.00135502
A_23_P168551	SLC29A4	solute carrier family 29 (equilibrative nucleoside transporter), member 4	2.42234	0.000128754	0.00164142
A_23_P117363	SERPINA6	serpin peptidase inhibitor, clade A (alpha-1 antiproteinase, antitrypsin), member 6	2.42208	0.00225517	0.00892881
A_33_P3230528			2.41772	0.00228067	0.00900358
A_24_P418637	MACF1	microtubule-actin crosslinking factor 1	2.4175	3.51734e-05	0.000830491
A_23_P204751	ASIC1	acid-sensing (proton-gated) ion channel 1	2.41676	0.000106905	0.00148389
A_21_P0014428			2.41566	0.000123823	0.00161548
A_24_P336137	C22orf23	chromosome 22 open reading frame 23	2.41523	3.74606e-05	0.00085594
A_33_P3321130	DENND3	DENN/MADD domain containing 3	2.41162	0.000365476	0.002918
A_33_P3403399	SLC47A1	solute carrier family 47 (multidrug and toxin extrusion), member 1	2.4115	0.000365971	0.0029199
A_21_P0008670			2.41081	0.00188621	0.00787266
A_21_P0010771			2.41031	0.000112659	0.00152911
A_33_P3694746	SLC2A1-AS1	SLC2A1 antisense RNA 1	2.41022	9.21821e-05	0.00138378
A_23_P355517	SYNPO2L	synaptopodin 2-like	2.40962	0.000162446	0.00185426
A_23_P4551	SETBP1	SET binding protein 1	2.40895	0.000256009	0.00236373
A_23_P24044	CNNM2	cyclin M2	2.40709	0.000126656	0.00162848
A_24_P330385	SLC22A17	solute carrier family 22, member 17	2.40698	9.13672e-05	0.00137862
A_32_P32413	SETBP1	SET binding protein 1	2.40509	0.000432674	0.00322546
A_33_P3371999	TPPP	tubulin polymerization promoting protein	2.40299	0.000172932	0.00191908
A_33_P3219596	LINC00925	long intergenic non-protein coding RNA 925	2.40193	0.000103717	0.0014604
A_19_P00318909			2.40168	0.00240766	0.00934175
A_23_P130753	DBP	D site of albumin promoter (albumin D-box) binding protein	2.40016	0.00032119	0.00267361
A_21_P0002350			2.39847	5.08722e-05	0.00100392
A_24_P120251	TM4SF18	transmembrane 4 L six family member 18	2.3974	6.99926e-05	0.00118582
A_23_P209519	DNAJB2	DnaJ (Hsp40) homolog, subfamily B, member 2	2.39722	0.000216418	0.00216459
A_33_P3358601			2.39414	0.000554921	0.00371995
A_23_P201863	CDK18	cyclin-dependent kinase 18	2.39091	0.00241942	0.00937209
A_32_P32254	COL6A1	collagen, type VI, alpha 1	2.38892	4.44845e-05	0.000936057
A_23_P94800	S100A4	S100 calcium binding protein A4	2.3885	6.58716e-05	0.00115025
A_33_P3322834	CSRNP3	cysteine-serine-rich nuclear protein 3	2.38821	3.67889e-05	0.000848036
A_33_P3244728	LRP2	low density lipoprotein receptor-related protein 2	2.38818	0.00053142	0.00363557
A_33_P3278684			2.38805	7.84188e-05	0.00126512
A_24_P381199	TRIM6	tripartite motif containing 6	2.38776	3.68941e-05	0.000848886
A_23_P202427	HKDC1	hexokinase domain containing 1	2.3868	0.00201104	0.00823325
A_23_P203173	IL10RA	interleukin 10 receptor, alpha	2.38541	0.000142191	0.00173426
A_33_P3267562	VAX2	ventral anterior homeobox 2	2.38518	7.76587e-05	0.0012598
A_33_P3379571	MAP3K9	mitogen-activated protein kinase kinase kinase 9	2.38428	0.000417016	0.00315647
A_32_P66020	SNX29	sorting nexin 29	2.38353	0.000347485	0.00282197
A_23_P156880	ENPP1	ectonucleotide pyrophosphatase/phosphodiesterase 1	2.38108	0.000104528	0.00146556
A_23_P257043	GEM	GTP binding protein overexpressed in skeletal muscle	2.38049	0.00179001	0.00761345
A_24_P102981	DNAJB2	DnaJ (Hsp40) homolog, subfamily B, member 2	2.37692	7.52363e-05	0.0012427
A_33_P3301469	ANKRD30BL	ankyrin repeat domain 30B-like	2.37671	9.43788e-05	0.00139764
A_23_P90357	TBXA2R	thromboxane A2 receptor	2.37668	0.000162707	0.00185472
A_23_P315892	ST6GALNAC6	ST6 (alpha-N-acetyl-neuraminyl-2,3-beta-galactosyl-1,3)-N-acetylgalactosaminide alpha-2,6-sialyltransferase 6	2.37553	0.000125921	0.00162612
A_23_P106675	PLCG2	phospholipase C, gamma 2 (phosphatidylinositol-specific)	2.37532	0.000135957	0.00168717
A_23_P308603	SRC	v-src avian sarcoma (Schmidt-Ruppin A-2) viral oncogene homolog	2.37375	9.96911e-05	0.00143057
A_23_P22647	FAM155B	family with sequence similarity 155, member B	2.37328	4.58814e-05	0.00095381
A_23_P83579	ARNT2	aryl-hydrocarbon receptor nuclear translocator 2	2.37308	0.000255863	0.00236373
A_33_P3326730	KIAA1984	KIAA1984	2.37297	0.000161869	0.00185169
A_24_P311856	COL9A1	collagen, type IX, alpha 1	2.37191	0.00251566	0.00962879
A_23_P217917	GSTM4	glutathione S-transferase mu 4	2.37071	0.00029841	0.00257336
A_21_P0014195			2.37065	0.000212368	0.00214361
A_33_P3395848	VSIG10L	V-set and immunoglobulin domain containing 10 like	2.36984	0.00046124	0.00335059
A_23_P209394	CFLAR	CASP8 and FADD-like apoptosis regulator	2.36894	5.40135e-05	0.00103962
A_24_P369898	MYO15B	myosin XVB pseudogene	2.36879	0.000147754	0.00176972
A_33_P3593774	PIK3R3	phosphoinositide-3-kinase, regulatory subunit 3 (gamma)	2.36851	0.000661013	0.00413447
A_23_P82065	ELOVL4	ELOVL fatty acid elongase 4	2.36692	0.000116403	0.00155509
A_33_P3685572	LOC157562	uncharacterized LOC157562	2.36027	0.000557354	0.00372961
A_23_P314250	FAM78A	family with sequence similarity 78, member A	2.35785	0.000329091	0.00271613
A_21_P0002582			2.35699	9.29325e-05	0.00138667
A_23_P4808	PTGER1	prostaglandin E receptor 1 (subtype EP1), 42kDa	2.35633	0.00235455	0.00919382
A_33_P3414389	SH2B2	SH2B adaptor protein 2	2.35549	3.7809e-05	0.000863154
A_23_P205713	STXBP6	syntaxin binding protein 6 (amisyn)	2.35434	0.000811378	0.00468972
A_23_P130743	DKKL1	dickkopf-like 1	2.35293	9.462e-05	0.00139886
A_23_P29939	SNCA	synuclein, alpha (non A4 component of amyloid precursor)	2.35275	9.40325e-05	0.00139487
A_33_P3390107	RNA18S5	RNA, 18S ribosomal 5	2.35239	0.00042037	0.00317539
A_32_P3914			2.35217	3.58486e-05	0.00083652
A_33_P3353190			2.35215	7.4047e-05	0.00123232
A_23_P46315	DENND2C	DENN/MADD domain containing 2C	2.35182	4.25377e-05	0.00091157
A_33_P3317850	RIOK3	RIO kinase 3	2.34875	3.71502e-05	0.000853288
A_21_P0014880			2.34843	0.0017858	0.007598
A_24_P931443	GPR68	G protein-coupled receptor 68	2.34819	3.55233e-05	0.000834844
A_24_P691826			2.34655	3.56823e-05	0.000834858
A_33_P3407469	MYH7B	myosin, heavy chain 7B, cardiac muscle, beta	2.34526	0.00128949	0.00622126
A_33_P3258472	SPTBN1	spectrin, beta, non-erythrocytic 1	2.34467	0.000100585	0.00143704
A_23_P88602	MEIS2	Meis homeobox 2	2.34449	7.6841e-05	0.00125426
A_23_P16523	GDF15	growth differentiation factor 15	2.34234	0.00158189	0.00704445
A_24_P341923	EPG5	ectopic P-granules autophagy protein 5 homolog (C. elegans)	2.3395	0.00245899	0.00947385
A_33_P3280603	PPP4R1L	protein phosphatase 4, regulatory subunit 1-like	2.33872	0.00179255	0.00762181
A_23_P152462	STX1B	syntaxin 1B	2.33802	0.00149473	0.0068094
A_24_P102880	NAV1	neuron navigator 1	2.33533	0.0001321	0.00166356
A_24_P268676	BHLHE40	basic helix-loop-helix family, member e40	2.33519	0.000131471	0.00165802
A_33_P3349912	RAB44	RAB44, member RAS oncogene family	2.33024	0.000665193	0.00415174
A_23_P374294	CCDC7	coiled-coil domain containing 7	2.32799	0.000173866	0.00192392
A_23_P124927	RGS14	regulator of G-protein signaling 14	2.32596	0.000112203	0.00152711
A_24_P47988	ELL3	elongation factor RNA polymerase II-like 3	2.32439	0.000113039	0.00153033
A_33_P3324333	FLJ43315	asparagine synthetase pseudogene	2.32234	9.56833e-05	0.00141072
A_33_P3531373			2.32178	0.00186748	0.00782274
A_23_P129433	SLC9A5	solute carrier family 9, subfamily A (NHE5, cation proton antiporter 5), member 5	2.3217	0.000106324	0.00148003
A_23_P423197	RXRA	retinoid X receptor, alpha	2.32167	0.000162078	0.00185247
A_23_P213959	PPARGC1B	peroxisome proliferator-activated receptor gamma, coactivator 1 beta	2.32124	9.74673e-05	0.00142154
A_33_P3216517			2.31884	0.000313436	0.00264577
A_32_P25050	RDH10	retinol dehydrogenase 10 (all-trans)	2.31872	0.000227005	0.00222205
A_24_P314554	GOLGA2P2Y	golgin A2 pseudogene 2, Y-linked	2.3183	0.000210084	0.00212943
A_23_P111361	PPIL6	peptidylprolyl isomerase (cyclophilin)-like 6	2.31746	0.000236482	0.00227765
A_33_P3397150	FLJ22184	putative uncharacterized protein FLJ22184	2.31708	0.00084351	0.00480585
A_21_P0000899			2.31667	0.00192807	0.00799042
A_32_P150086	ANKRD20A9P	ankyrin repeat domain 20 family, member A9, pseudogene	2.31315	0.000205111	0.00210587
A_21_P0012065			2.3128	0.00239683	0.00932022
A_33_P3338693	SNAP25	synaptosomal-associated protein, 25kDa	2.31123	3.84928e-05	0.000868229
A_33_P3358042			2.31106	0.00207798	0.00843257
A_23_P104705	SLC29A2	solute carrier family 29 (equilibrative nucleoside transporter), member 2	2.30983	0.000152818	0.00179973
A_23_P55917	SYT3	synaptotagmin III	2.30971	0.000264456	0.00240993
A_23_P67829	UXS1	UDP-glucuronate decarboxylase 1	2.30965	4.46746e-05	0.000937841
A_23_P143935	PIGZ	phosphatidylinositol glycan anchor biosynthesis, class Z	2.30896	0.000112938	0.00153033
A_21_P0008577			2.30739	0.00135117	0.00638732
A_23_P428248	TTC21A	tetratricopeptide repeat domain 21A	2.30642	0.000157768	0.00182942
A_21_P0006086			2.30561	0.000524927	0.00361076
A_21_P0013676			2.30385	3.856e-05	0.000869001
A_23_P216556	EPB41L4B	erythrocyte membrane protein band 4.1 like 4B	2.30378	6.71231e-05	0.00116034
A_23_P206661	NQO1	NAD(P)H dehydrogenase, quinone 1	2.30276	0.000628703	0.00401337
A_33_P3361546	TFAP2A	transcription factor AP-2 alpha (activating enhancer binding protein 2 alpha)	2.30165	0.000324804	0.00269428
A_23_P329945	HIPK4	homeodomain interacting protein kinase 4	2.30139	0.000386895	0.00302365
A_23_P147641	TCEA2	transcription elongation factor A (SII), 2	2.29824	0.000755483	0.00447968
A_33_P3396972	LOC100129113	uncharacterized LOC100129113	2.29803	7.64747e-05	0.00125194
A_33_P3410806	CLDN10	claudin 10	2.29739	0.000251909	0.00234093
A_33_P3224495	KCNQ5-IT1	KCNQ5 intronic transcript 1 (non-protein coding)	2.29596	0.000946429	0.00515372
A_23_P21363	AHNAK	AHNAK nucleoprotein	2.2959	5.20092e-05	0.00101833
A_24_P81900	SLC2A3	solute carrier family 2 (facilitated glucose transporter), member 3	2.29537	0.000235275	0.00227157
A_33_P3327921	RHOQ	ras homolog family member Q	2.29537	0.00012688	0.00162977
A_23_P119943	IGFBP2	insulin-like growth factor binding protein 2, 36kDa	2.29445	0.000138072	0.00170296
A_21_P0000684			2.29383	0.00149681	0.00681649
A_33_P3241657	CAMKMT	calmodulin-lysine N-methyltransferase	2.29296	0.00010982	0.00151318
A_21_P0003024			2.2922	0.000146731	0.00176755
A_23_P142310	MKNK2	MAP kinase interacting serine/threonine kinase 2	2.29135	6.09788e-05	0.00109958
A_23_P30464	PRR7	proline rich 7 (synaptic)	2.2913	4.70099e-05	0.000964546
A_23_P154806	EPB41L1	erythrocyte membrane protein band 4.1-like 1	2.29088	6.48491e-05	0.00114056
A_33_P3401902	ANKRD20A2	ankyrin repeat domain 20 family, member A2	2.29013	0.000268227	0.0024275
A_33_P3780572	LINC01060	long intergenic non-protein coding RNA 1060	2.28839	0.00195355	0.00806782
A_24_P79855			2.28787	0.00121605	0.0060265
A_33_P3228642	ZNF584	zinc finger protein 584	2.28763	0.000525293	0.00361139
A_33_P3407941			2.28749	0.0016871	0.00732235
A_23_P73150	TTC25	tetratricopeptide repeat domain 25	2.2861	4.92133e-05	0.000988958
A_33_P3318606	SHC2	SHC (Src homology 2 domain containing) transforming protein 2	2.28504	0.000379265	0.00298698
A_24_P28295	RABGAP1L	RAB GTPase activating protein 1-like	2.28416	9.131e-05	0.00137855
A_33_P3281028	MACROD2	MACRO domain containing 2	2.28415	0.000737253	0.0044123
A_32_P216635	KSR2	kinase suppressor of ras 2	2.2837	0.00256773	0.00974271
A_33_P3396635	SSX3	synovial sarcoma, X breakpoint 3	2.28328	0.000407602	0.00311525
A_33_P3469658	LOC284570	uncharacterized LOC284570	2.28216	0.00249779	0.00958966
A_23_P120472	TFAP2C	transcription factor AP-2 gamma (activating enhancer binding protein 2 gamma)	2.28199	0.00147944	0.00677252
A_24_P139943	HS1BP3	HCLS1 binding protein 3	2.28172	0.000178322	0.00194536
A_33_P3266550	ABO	ABO blood group (transferase A, alpha 1-3-N-acetylgalactosaminyltransferase; transferase B, alpha 1-3-galactosyltransferase)	2.28143	0.0007661	0.00453243
A_33_P3336562			2.28064	0.00159745	0.00708498
A_23_P107775	TMEM190	transmembrane protein 190	2.27865	0.000810434	0.00468632
A_23_P404045	MTHFR	methylenetetrahydrofolate reductase (NAD(P)H)	2.27559	4.66884e-05	0.000962742
A_23_P107587	NPC1	Niemann-Pick disease, type C1	2.27551	9.14985e-05	0.00137929
A_24_P787889	TMEM191A	transmembrane protein 191A (pseudogene)	2.27424	0.000222457	0.00219399
A_23_P145074	PNRC1	proline-rich nuclear receptor coactivator 1	2.27021	0.00123025	0.00606659
A_32_P9468	COX19	cytochrome c oxidase assembly homolog 19 (S. cerevisiae)	2.27013	0.00050444	0.00352881
A_23_P88099	MCF2L	MCF.2 cell line derived transforming sequence-like	2.26945	0.000305897	0.00260943
A_21_P0012995			2.26797	0.000155027	0.00181197
A_33_P3213086			2.26735	6.63002e-05	0.00115292
A_24_P296907	THAP8	THAP domain containing 8	2.26674	0.000240867	0.00229167
A_33_P3629678	COL5A1	collagen, type V, alpha 1	2.26544	0.000451683	0.00330452
A_23_P421054	C6orf165	chromosome 6 open reading frame 165	2.26484	0.000222771	0.00219399
A_33_P3368014	HVCN1	hydrogen voltage-gated channel 1	2.26323	0.00221781	0.00882867
A_23_P65918	ITPKA	inositol-trisphosphate 3-kinase A	2.26105	0.000435041	0.00323579
A_33_P3271323	RHOQ	ras homolog family member Q	2.2594	0.000186981	0.00199308
A_33_P3309481	PTPRVP	protein tyrosine phosphatase, receptor type, V, pseudogene	2.25928	0.000790531	0.00462497
A_19_P00315506			2.25804	0.000983771	0.00529468
A_23_P139500	BHLHE41	basic helix-loop-helix family, member e41	2.25779	0.000175906	0.00193335
A_33_P3403117	NR2F1	nuclear receptor subfamily 2, group F, member 1	2.25725	0.000125609	0.00162607
A_33_P3406171	PABPC5	poly(A) binding protein, cytoplasmic 5	2.25679	0.000192927	0.00203225
A_23_P210253	DGKD	diacylglycerol kinase, delta 130kDa	2.25615	5.2366e-05	0.00102191
A_23_P19030	ARSI	arylsulfatase family, member I	2.25577	9.1791e-05	0.00138106
A_23_P125705	NAP1L2	nucleosome assembly protein 1-like 2	2.25562	0.000182545	0.00196774
A_33_P3241428	OBSL1	obscurin-like 1	2.25533	4.48972e-05	0.000938744
A_21_P0005923			2.25423	9.08592e-05	0.00137459
A_21_P0011363			2.25402	0.000307204	0.00261186
A_23_P376627	D2HGDH	D-2-hydroxyglutarate dehydrogenase	2.25366	0.000217935	0.00216824
A_21_P0003704			2.2533	0.000725156	0.00437197
A_23_P151710	PTGER2	prostaglandin E receptor 2 (subtype EP2), 53kDa	2.25308	0.000671285	0.00418183
A_23_P110212	ACSL1	acyl-CoA synthetase long-chain family member 1	2.25241	4.3176e-05	0.000918798
A_23_P319617	CHST7	carbohydrate (N-acetylglucosamine 6-O) sulfotransferase 7	2.25224	0.000116979	0.00155906
A_24_P312325			2.25222	0.000152327	0.00179555
A_24_P30923	SNN	stannin	2.25077	0.000101664	0.00144537
A_23_P354288	FAM71A	family with sequence similarity 71, member A	2.24937	0.000687112	0.00424132
A_33_P3271001	NIPSNAP3B	nipsnap homolog 3B (C. elegans)	2.24695	0.000432355	0.003224
A_21_P0012316			2.24674	0.000188386	0.00200137
A_23_P436526	SLC25A42	solute carrier family 25, member 42	2.24526	9.82495e-05	0.00142154
A_33_P3383029	MXI1	MAX interactor 1, dimerization protein	2.24443	0.000675111	0.00419081
A_23_P166087	RASSF2	Ras association (RalGDS/AF-6) domain family member 2	2.24095	9.69575e-05	0.00142079
A_23_P168847	FBXO16	F-box protein 16	2.24007	0.000200829	0.00207974
A_23_P166336	TMEM191A	transmembrane protein 191A (pseudogene)	2.23878	0.000181475	0.00195701
A_23_P91552	FTCD	formimidoyltransferase cyclodeaminase	2.23836	0.000790518	0.00462497
A_23_P156907	SOBP	sine oculis binding protein homolog (Drosophila)	2.23754	0.00159321	0.00707408
A_24_P142095	AKAP13	A kinase (PRKA) anchor protein 13	2.23704	8.48486e-05	0.00132661
A_24_P208081	PLA2G2F	phospholipase A2, group IIF	2.2355	0.00152293	0.00688781
A_23_P400078	MTHFR	methylenetetrahydrofolate reductase (NAD(P)H)	2.23462	0.000110198	0.00151523
A_23_P57199	GGTLC1	gamma-glutamyltransferase light chain 1	2.23399	0.00028777	0.0025137
A_19_P00807752			2.22855	0.000221528	0.00218828
A_23_P9289	RFX3	regulatory factor X, 3 (influences HLA class II expression)	2.22804	0.000448114	0.00329304
A_23_P146134	DUSP26	dual specificity phosphatase 26 (putative)	2.2273	6.11463e-05	0.00110109
A_33_P3816688	PPARGC1B	peroxisome proliferator-activated receptor gamma, coactivator 1 beta	2.2258	0.000149718	0.00177993
A_33_P3325262	SLC6A8	solute carrier family 6 (neurotransmitter transporter), member 8	2.22459	0.000180746	0.00195701
A_33_P3342992			2.22419	0.000793535	0.00462822
A_21_P0014214			2.22416	6.806e-05	0.0011711
A_19_P00806490			2.22342	0.000601543	0.00390818
A_33_P3243069	KIAA0040	KIAA0040	2.22277	0.000987194	0.00530659
A_33_P3336462			2.22218	0.000978322	0.00527829
A_23_P377214	HEXIM2	hexamethylene bis-acetamide inducible 2	2.22175	0.00023175	0.00225114
A_24_P337000	TTC7A	tetratricopeptide repeat domain 7A	2.22127	0.000348431	0.00282862
A_33_P3335022			2.22113	0.000454559	0.00331727
A_23_P386942	DIRAS1	DIRAS family, GTP-binding RAS-like 1	2.22083	5.29674e-05	0.0010268
A_24_P415624	MLXIP	MLX interacting protein	2.21946	0.000159317	0.00184088
A_23_P73667	RIBC1	RIB43A domain with coiled-coils 1	2.21908	6.21443e-05	0.00111057
A_33_P3538279	PRO2852	uncharacterized protein PRO2852	2.21808	0.000388237	0.00303145
A_33_P3252326	LOC441528	uncharacterized LOC441528	2.21605	0.000129848	0.00164701
A_21_P0002658			2.21529	0.000376318	0.00297452
A_33_P3332126	SCLY	selenocysteine lyase	2.21513	0.000588953	0.00385778
A_33_P3353030	UCN	urocortin	2.21359	0.0011941	0.00595694
A_24_P15621	SLC6A10P	solute carrier family 6 (neurotransmitter transporter), member 10, pseudogene	2.21325	0.000126195	0.0016263
A_24_P913339	SLC35F6	solute carrier family 35, member F6	2.21234	0.000118625	0.00157202
A_33_P3409099	ATXN1	ataxin 1	2.21061	0.000170012	0.00190189
A_21_P0002549			2.20914	0.000444982	0.00328009
A_21_P0012183			2.20893	0.00020321	0.00209287
A_33_P3252068	JHDM1D	jumonji C domain containing histone demethylase 1 homolog D (S. cerevisiae)	2.20888	0.000201888	0.00208497
A_33_P3285911	KIAA1919	KIAA1919	2.20763	0.000111329	0.00152293
A_33_P3380126	MORN3	MORN repeat containing 3	2.20728	0.000711817	0.00432292
A_23_P135164	UAP1L1	UDP-N-acteylglucosamine pyrophosphorylase 1-like 1	2.2051	6.4704e-05	0.00114022
A_21_P0013384			2.20391	0.000292267	0.00254202
A_23_P120125	COLEC11	collectin sub-family member 11	2.20308	0.00251864	0.009636
A_33_P3520835	FLJ41455	uncharacterized LOC441441	2.20231	9.44887e-05	0.00139849
A_33_P3258003	ANKS1B	ankyrin repeat and sterile alpha motif domain containing 1B	2.20175	0.000533856	0.00364335
A_23_P146084	GSR	glutathione reductase	2.20161	9.25571e-05	0.00138519
A_19_P00319147			2.20075	0.000283963	0.00249642
A_23_P8913	CA2	carbonic anhydrase II	2.20058	0.000199806	0.00207485
A_33_P3268838	CPEB1	cytoplasmic polyadenylation element binding protein 1	2.19928	5.99244e-05	0.00109539
A_24_P19677	IFNLR1	interferon, lambda receptor 1	2.19884	0.00161762	0.0071372
A_23_P4036	TEX2	testis expressed 2	2.19858	0.000107892	0.00149601
A_24_P602507	HYKK	hydroxylysine kinase	2.19722	0.000155443	0.00181536
A_33_P3280597			2.19538	0.0012784	0.00618996
A_33_P3416568			2.19535	6.10789e-05	0.00110063
A_24_P13381	TRPV4	transient receptor potential cation channel, subfamily V, member 4	2.19405	0.000315486	0.0026525
A_23_P152125	MVD	mevalonate (diphospho) decarboxylase	2.19188	0.00061911	0.00398496
A_33_P3329974	CGN	cingulin	2.19041	0.00171004	0.00738297
A_23_P161481	PALD1	phosphatase domain containing, paladin 1	2.18981	4.97286e-05	0.00099476
A_21_P0012086			2.18961	5.07065e-05	0.00100377
A_32_P206839	LOC100288911	uncharacterized LOC100288911	2.18732	0.000421019	0.00317633
A_33_P3276693	PGF	placental growth factor	2.18666	6.13575e-05	0.00110292
A_33_P3222917	CD276	CD276 molecule	2.18666	8.01168e-05	0.00128153
A_23_P333029	C8orf47	chromosome 8 open reading frame 47	2.18595	5.07853e-05	0.00100377
A_33_P3406090			2.18584	9.16807e-05	0.00138098
A_32_P524904	C11orf86	chromosome 11 open reading frame 86	2.18448	0.000383346	0.00300841
A_33_P3340180	PPIP5K1	diphosphoinositol pentakisphosphate kinase 1	2.18416	0.000233034	0.00225792
A_21_P0013816			2.18373	0.000184697	0.00198201
A_33_P3268181	LIMS2	LIM and senescent cell antigen-like domains 2	2.18296	4.97775e-05	0.000994983
A_21_P0010719			2.18207	0.000149238	0.00177784
A_33_P3306068	MYCL	v-myc avian myelocytomatosis viral oncogene lung carcinoma derived homolog	2.18154	0.000212879	0.00214795
A_33_P3236703	ANKRD18A	ankyrin repeat domain 18A	2.1789	0.000121025	0.00159504
A_21_P0012336			2.17831	0.00129185	0.0062236
A_24_P243776	ZNF277	zinc finger protein 277	2.17573	0.000248168	0.00232586
A_24_P274270	STAT1	signal transducer and activator of transcription 1, 91kDa	2.17566	0.00126837	0.00615497
A_23_P309720	GABRD	gamma-aminobutyric acid (GABA) A receptor, delta	2.17469	0.000362135	0.00290248
A_24_P237757	ZMYM2	zinc finger, MYM-type 2	2.17438	0.000234334	0.00226694
A_23_P73345	MITF	microphthalmia-associated transcription factor	2.17353	0.00152851	0.00690357
A_23_P359870			2.17207	0.00119621	0.00596297
A_32_P313405	LAMA1	laminin, alpha 1	2.17009	0.000503903	0.00352692
A_23_P200710	PIK3C2B	phosphatidylinositol-4-phosphate 3-kinase, catalytic subunit type 2 beta	2.16921	7.6581e-05	0.00125194
A_23_P26847	SOX9	SRY (sex determining region Y)-box 9	2.16822	0.00193097	0.00800114
A_33_P3287223	DPP4	dipeptidyl-peptidase 4	2.16809	0.002127	0.00856817
A_32_P447001	C15orf65	chromosome 15 open reading frame 65	2.16737	0.000187067	0.00199308
A_21_P0009852			2.16726	0.000287137	0.00251067
A_33_P3210278	SYNE2	spectrin repeat containing, nuclear envelope 2	2.1645	0.000187678	0.00199709
A_33_P3422133	ADAP1	ArfGAP with dual PH domains 1	2.16269	0.00072947	0.00438764
A_23_P75299	LHPP	phospholysine phosphohistidine inorganic pyrophosphate phosphatase	2.16228	0.000205506	0.00210655
A_21_P0005924			2.16185	5.40886e-05	0.00103968
A_23_P140614			2.16046	0.00264513	0.00992113
A_33_P3323453	HM13	histocompatibility (minor) 13	2.15714	0.000225234	0.00220998
A_23_P418031	IFFO2	intermediate filament family orphan 2	2.15681	0.000116803	0.00155806
A_21_P0013696			2.1566	0.00224652	0.00890664
A_33_P3336622	ALDH3A2	aldehyde dehydrogenase 3 family, member A2	2.15615	0.000173571	0.00192374
A_23_P254404	SNX33	sorting nexin 33	2.15597	0.000396023	0.00306284
A_33_P3249349			2.15415	0.000256766	0.0023677
A_19_P00810465			2.1534	0.000647506	0.00408416
A_33_P3306413	INCA1	inhibitor of CDK, cyclin A1 interacting protein 1	2.15254	0.00107517	0.00559626
A_23_P83351	DFNB31	deafness, autosomal recessive 31	2.15242	0.000154019	0.00180508
A_33_P3304655	LTBP1	latent transforming growth factor beta binding protein 1	2.15204	0.00254075	0.00968405
A_33_P3413989	SERPING1	serpin peptidase inhibitor, clade G (C1 inhibitor), member 1	2.15133	0.000384594	0.00301398
A_24_P142503	SLC47A1	solute carrier family 47 (multidrug and toxin extrusion), member 1	2.15061	0.000100047	0.00143323
A_23_P123727	ZCCHC6	zinc finger, CCHC domain containing 6	2.15019	6.69282e-05	0.00115773
A_32_P351277	LOC440330	uncharacterized LOC440330	2.14991	0.00226564	0.00896015
A_23_P111621	GTF2IRD1	GTF2I repeat domain containing 1	2.14806	0.000237947	0.00228299
A_23_P4052			2.1478	8.81771e-05	0.00135383
A_23_P388900	SLC22A15	solute carrier family 22, member 15	2.14754	0.00085318	0.0048421
A_19_P00809440			2.14636	0.000292612	0.00254209
A_23_P130149	ENO3	enolase 3 (beta, muscle)	2.14468	0.00100286	0.0053579
A_33_P3510335	WNK1	WNK lysine deficient protein kinase 1	2.1434	0.0012367	0.00608304
A_33_P3388482	TMEM120B	transmembrane protein 120B	2.14225	0.000176042	0.00193404
A_21_P0004591			2.14133	0.00158736	0.00705925
A_24_P316019	GOLGA8R	golgin A8 family, member R	2.14123	0.000459178	0.00334172
A_21_P0011851			2.14	0.000686749	0.00424065
A_23_P5211	MUC16	mucin 16, cell surface associated	2.13893	0.000235644	0.002274
A_23_P43317	PRDM12	PR domain containing 12	2.13887	5.55322e-05	0.00105151
A_33_P3413808	PABPC1L	poly(A) binding protein, cytoplasmic 1-like	2.13864	0.000822962	0.00473593
A_33_P3215277	TTBK2	tau tubulin kinase 2	2.13771	5.71901e-05	0.00107236
A_23_P141992	HSD11B1L	hydroxysteroid (11-beta) dehydrogenase 1-like	2.13765	0.000647779	0.00408416
A_33_P3214481	P4HA1	prolyl 4-hydroxylase, alpha polypeptide I	2.13711	6.01228e-05	0.00109581
A_23_P74112	IFNLR1	interferon, lambda receptor 1	2.13698	0.000194312	0.00204357
A_33_P3289162			2.13608	0.000921828	0.00507333
A_23_P349416	ERBB3	v-erb-b2 avian erythroblastic leukemia viral oncogene homolog 3	2.13505	9.18915e-05	0.00138119
A_23_P32253	NFIL3	nuclear factor, interleukin 3 regulated	2.134	0.000520207	0.00359802
A_23_P361544	CES4A	carboxylesterase 4A	2.13388	0.00261384	0.00984265
A_23_P410965	KIAA1522	KIAA1522	2.13274	0.000390246	0.00303993
A_21_P0003208			2.13266	0.00228085	0.00900358
A_33_P3211634	PPIL6	peptidylprolyl isomerase (cyclophilin)-like 6	2.1325	0.000169515	0.00189887
A_32_P394951	NTN5	netrin 5	2.13195	0.000433495	0.00322828
A_23_P153867	CERS4	ceramide synthase 4	2.13154	0.000627678	0.00400974
A_24_P336931	ANKRD36	ankyrin repeat domain 36	2.13035	9.80089e-05	0.00142154
A_23_P214950	PERP	PERP, TP53 apoptosis effector	2.12841	0.000166442	0.00187791
A_33_P3400763	PLIN4	perilipin 4	2.12806	0.000659059	0.00412978
A_24_P169073	FAM131C	family with sequence similarity 131, member C	2.12798	9.64707e-05	0.00141826
A_21_P0010366			2.12508	6.04973e-05	0.00109782
A_32_P214340			2.12497	7.74224e-05	0.00125857
A_23_P71480	DEFB1	defensin, beta 1	2.12461	0.00250304	0.00960142
A_33_P3331080			2.12368	0.0015468	0.00694464
A_33_P3323136	ENKUR	enkurin, TRPC channel interacting protein	2.12283	0.000178328	0.00194536
A_21_P0004743			2.12241	0.000690201	0.00425058
A_33_P3333537	VPS13C	vacuolar protein sorting 13 homolog C (S. cerevisiae)	2.12084	0.000609113	0.00393794
A_23_P158096	COL27A1	collagen, type XXVII, alpha 1	2.12054	0.000405749	0.00310911
A_23_P201287	KIF1B	kinesin family member 1B	2.12043	7.20654e-05	0.00121082
A_33_P3381378	PAX1	paired box 1	2.11963	7.93823e-05	0.0012752
A_21_P0010479			2.11862	0.00213132	0.00858163
A_24_P219378	CASKIN1	CASK interacting protein 1	2.11834	0.000197822	0.00206811
A_33_P3303372	PARD3	par-3 family cell polarity regulator	2.11793	7.47279e-05	0.00124052
A_24_P942630	KDM6B	lysine (K)-specific demethylase 6B	2.11675	0.000180886	0.00195701
A_23_P81399	SQSTM1	sequestosome 1	2.1159	0.000137402	0.00169866
A_23_P57856	BCL6	B-cell CLL/lymphoma 6	2.11433	0.000863366	0.0048714
A_32_P49848	RHOQ	ras homolog family member Q	2.11398	0.000371238	0.00294764
A_23_P207319	MAP3K14	mitogen-activated protein kinase kinase kinase 14	2.11326	6.21862e-05	0.00111057
A_21_P0005567			2.11317	0.000135382	0.00168397
A_23_P252462	GALNT9	UDP-N-acetyl-alpha-D-galactosamine:polypeptide N-acetylgalactosaminyltransferase 9 (GalNAc-T9)	2.11298	0.00111627	0.00571918
A_33_P3293668	DENND4C	DENN/MADD domain containing 4C	2.11174	6.65605e-05	0.00115658
A_23_P137097	SLC16A2	solute carrier family 16, member 2 (thyroid hormone transporter)	2.11109	7.8371e-05	0.00126512
A_21_P0013999			2.10969	0.000198462	0.00207064
A_24_P229669	GOLGA8I	golgin A8 family, member I	2.10965	0.000369949	0.00294095
A_33_P3248794	NAB2	NGFI-A binding protein 2 (EGR1 binding protein 2)	2.10943	0.000108276	0.00149833
A_23_P301304	FGFR1	fibroblast growth factor receptor 1	2.10931	0.000236572	0.00227765
A_33_P3215412	C2CD4C	C2 calcium-dependent domain containing 4C	2.10847	8.43292e-05	0.00132374
A_21_P0000365			2.10794	0.000150983	0.00178647
A_23_P88351	ATL1	atlastin GTPase 1	2.10741	8.62729e-05	0.00134092
A_23_P425332	PPP4R4	protein phosphatase 4, regulatory subunit 4	2.10534	0.000166915	0.0018787
A_32_P47157	LINC00950	long intergenic non-protein coding RNA 950	2.10346	0.00199581	0.00819762
A_23_P168610	TSPAN13	tetraspanin 13	2.10261	0.000533288	0.00364235
A_21_P0000277			2.10238	8.22657e-05	0.00129954
A_21_P0013023			2.10228	0.000151763	0.0017905
A_33_P3368750	PAQR5	progestin and adipoQ receptor family member V	2.10204	0.000446908	0.00328785
A_23_P108082	CREB3L3	cAMP responsive element binding protein 3-like 3	2.10173	0.00220224	0.00878264
A_23_P401024	LINC00304	long intergenic non-protein coding RNA 304	2.1011	0.000541892	0.00367279
A_24_P82155	ANKDD1A	ankyrin repeat and death domain containing 1A	2.10039	0.00030154	0.00259102
A_23_P19243			2.1002	0.000231018	0.00224665
A_21_P0013240			2.09803	0.00242122	0.00937465
A_23_P93938	NACAD	NAC alpha domain containing	2.09654	8.74359e-05	0.00134738
A_21_P0011358			2.09589	0.00142133	0.00659009
A_23_P39647	SLC4A3	solute carrier family 4 (anion exchanger), member 3	2.0957	0.000173837	0.00192392
A_33_P3220822			2.09566	0.000976888	0.00527443
A_33_P3324552			2.09512	0.000376024	0.00297309
A_33_P3308347	ADAMTS8	ADAM metallopeptidase with thrombospondin type 1 motif, 8	2.09489	7.12912e-05	0.00120079
A_33_P3412658			2.09415	0.000492038	0.00348274
A_23_P97064	FBXO6	F-box protein 6	2.09329	0.000183717	0.00197505
A_23_P395426	DIDO1	death inducer-obliterator 1	2.09283	7.60826e-05	0.00124927
A_33_P3314594	RAB37	RAB37, member RAS oncogene family	2.09215	0.000296785	0.00256691
A_33_P3384260	HNRNPA1	heterogeneous nuclear ribonucleoprotein A1	2.09175	0.000161987	0.00185223
A_32_P163858	SCD	stearoyl-CoA desaturase (delta-9-desaturase)	2.09161	0.000463118	0.00335557
A_33_P3223780	LAMB2	laminin, beta 2 (laminin S)	2.091	0.00224784	0.00890918
A_23_P205531	RNASE4	ribonuclease, RNase A family, 4	2.08956	0.000125192	0.00162607
A_24_P236091	ENO2	enolase 2 (gamma, neuronal)	2.08929	0.000620527	0.00399018
A_33_P3214119	NPEPPS	aminopeptidase puromycin sensitive	2.08825	0.000237334	0.0022803
A_23_P135031	FRRS1L	ferric-chelate reductase 1-like	2.08792	0.000123647	0.00161421
A_23_P431305	FAM69B	family with sequence similarity 69, member B	2.0879	0.000571585	0.00379019
A_23_P4798	ZNF581	zinc finger protein 581	2.08768	0.00250846	0.00961381
A_24_P7629	RPL32P3	ribosomal protein L32 pseudogene 3	2.08756	0.000872456	0.00490187
A_21_P0008753			2.0863	0.000198443	0.00207064
A_33_P3398917	C15orf59	chromosome 15 open reading frame 59	2.08614	9.73723e-05	0.00142154
A_23_P310460	MDGA1	MAM domain containing glycosylphosphatidylinositol anchor 1	2.08573	0.00258045	0.00976613
A_24_P205130	FNBP1	formin binding protein 1	2.08504	0.000104337	0.0014653
A_21_P0002780			2.08483	0.000114029	0.0015374
A_23_P327777	GATS	GATS, stromal antigen 3 opposite strand	2.08387	0.000885895	0.00495098
A_23_P403284	OTX1	orthodenticle homeobox 1	2.08384	0.000161277	0.00184812
A_24_P65941	RUNX1-IT1	RUNX1 intronic transcript 1 (non-protein coding)	2.08282	0.000587439	0.00385457
A_24_P69691	ZNF25	zinc finger protein 25	2.08098	0.000231821	0.00225114
A_19_P00810529			2.08035	0.00221058	0.00880357
A_33_P3295655	APBA1	amyloid beta (A4) precursor protein-binding, family A, member 1	2.07472	0.000454034	0.00331528
A_33_P3210762	ADAMTS7	ADAM metallopeptidase with thrombospondin type 1 motif, 7	2.07327	0.00126483	0.0061497
A_33_P3212716			2.07317	0.000140689	0.00172634
A_32_P209208	CAPS2	calcyphosine 2	2.07299	0.000147238	0.00176972
A_33_P3360728	BLVRB	biliverdin reductase B (flavin reductase (NADPH))	2.07295	8.67388e-05	0.00134285
A_24_P937325	FGD4	FYVE, RhoGEF and PH domain containing 4	2.07276	0.00253232	0.00966308
A_21_P0014319			2.07037	0.00261146	0.00983542
A_23_P133902	PSORS1C1	psoriasis susceptibility 1 candidate 1	2.06836	0.000300576	0.00258648
A_33_P3783812	C8orf60	chromosome 8 open reading frame 60	2.06718	0.000209872	0.00212943
A_24_P166613	EPDR1	ependymin related 1	2.06659	0.00024672	0.00232108
A_21_P0000493			2.06567	0.000702272	0.00429664
A_33_P3401243	OLFML2B	olfactomedin-like 2B	2.06436	0.00102548	0.00543423
A_33_P3279831	PNRC1	proline-rich nuclear receptor coactivator 1	2.06362	0.000275028	0.00245198
A_23_P42306	HLA-DMA	major histocompatibility complex, class II, DM alpha	2.06335	0.00170899	0.00738051
A_33_P3394213	GRIN3B	glutamate receptor, ionotropic, N-methyl-D-aspartate 3B	2.06305	0.00144154	0.00666038
A_33_P3362208	LOC100129233	uncharacterized LOC100129233	2.06256	0.000101241	0.00144296
A_33_P3405068	NAV1	neuron navigator 1	2.06135	9.84989e-05	0.00142154
A_33_P3267814	MICAL3	microtubule associated monooxygenase, calponin and LIM domain containing 3	2.06099	0.00163091	0.00717662
A_23_P80739	PLCD1	phospholipase C, delta 1	2.06053	9.17903e-05	0.00138106
A_24_P48057	IRX5	iroquois homeobox 5	2.06052	0.000706442	0.00431027
A_19_P00802679			2.05964	0.000137158	0.00169724
A_21_P0013979			2.05955	0.000143383	0.00174397
A_33_P3244283	CAMK2N2	calcium/calmodulin-dependent protein kinase II inhibitor 2	2.05777	0.000101017	0.00144087
A_23_P85765	CACNA1S	calcium channel, voltage-dependent, L type, alpha 1S subunit	2.05754	0.00089565	0.00498633
A_33_P3246733	MNT	MNT, MAX dimerization protein	2.05685	0.00063943	0.00406021
A_23_P79769	BIRC7	baculoviral IAP repeat containing 7	2.05611	0.000103176	0.00145591
A_32_P76720	NT5DC3	5'-nucleotidase domain containing 3	2.05391	7.23156e-05	0.0012115
A_21_P0013637			2.05387	0.000291505	0.00253623
A_21_P0006522			2.05372	0.000949047	0.00516422
A_21_P0011384			2.0529	0.000422166	0.00318083
A_33_P3262028			2.05004	0.000327604	0.0027081
A_33_P3419733	DNAJC5	DnaJ (Hsp40) homolog, subfamily C, member 5	2.04984	8.65859e-05	0.0013424
A_33_P3323188	LOC728743	zinc finger protein pseudogene	2.0495	0.000330392	0.00272085
A_33_P3232627			2.04915	0.000922948	0.00507621
A_23_P87049	SORL1	sortilin-related receptor, L(DLR class) A repeats containing	2.0488	0.000334898	0.0027469
A_23_P145965	TPST1	tyrosylprotein sulfotransferase 1	2.04879	0.000125689	0.00162607
A_24_P109432	NBEAL1	neurobeachin-like 1	2.04678	0.000105766	0.00147774
A_21_P0002779			2.04516	0.000106749	0.0014825
A_23_P206310	KIAA0513	KIAA0513	2.04512	0.000195456	0.00205192
A_24_P152188	PRICKLE2	prickle homolog 2 (Drosophila)	2.04414	0.000192906	0.00203225
A_32_P188860	IL17RD	interleukin 17 receptor D	2.04305	0.000387247	0.00302462
A_33_P3363082	SCARNA5	small Cajal body-specific RNA 5	2.04248	0.000114846	0.00154446
A_21_P0011982			2.04246	0.000163448	0.00185701
A_23_P145485	ULBP2	UL16 binding protein 2	2.04035	0.000164874	0.0018641
A_23_P83634	ALOX12B	arachidonate 12-lipoxygenase, 12R type	2.04027	0.000115705	0.00154945
A_21_P0012289			2.03975	0.000175362	0.0019314
A_23_P397455	ACVR1C	activin A receptor, type IC	2.0375	0.000147396	0.00176972
A_21_P0005628			2.03655	0.000557347	0.00372961
A_21_P0011599			2.03586	0.0013087	0.0062706
A_33_P3280213	CTSA	cathepsin A	2.03576	0.000245764	0.00231651
A_23_P138352	WNT2B	wingless-type MMTV integration site family, member 2B	2.03557	0.00188079	0.00785751
A_33_P3362088	P2RX4	purinergic receptor P2X, ligand-gated ion channel, 4	2.03477	0.000333457	0.00273844
A_24_P85775	THEMIS2	thymocyte selection associated family member 2	2.03234	0.000175269	0.0019314
A_33_P3329088	PRSS8	protease, serine, 8	2.03214	0.000201844	0.00208497
A_23_P122508	DPCR1	diffuse panbronchiolitis critical region 1	2.03113	0.00149013	0.00680256
A_33_P3335147	MURC	muscle-related coiled-coil protein	2.03067	0.000130674	0.00165271
A_21_P0002944			2.02943	0.000936478	0.00512176
A_21_P0014424			2.0278	0.00077493	0.00457081
A_23_P394605	SEC24A	SEC24 family, member A (S. cerevisiae)	2.02759	9.19044e-05	0.00138119
A_19_P00318304			2.02679	0.000104211	0.00146502
A_23_P342934	TLE3	transducin-like enhancer of split 3 (E(sp1) homolog, Drosophila)	2.02376	0.000206609	0.00211294
A_32_P40377	LOC389906	zinc finger protein 839 pseudogene	2.0236	0.000319468	0.0026651
A_23_P17330	UCKL1	uridine-cytidine kinase 1-like 1	2.02357	0.000175747	0.00193292
A_23_P134854	CLDN23	claudin 23	2.02327	0.000110407	0.0015173
A_19_P00317052			2.02273	0.000487813	0.00345795
A_33_P3211569	ERBB3	v-erb-b2 avian erythroblastic leukemia viral oncogene homolog 3	2.02269	9.29256e-05	0.00138667
A_21_P0013674			2.02202	8.69626e-05	0.00134396
A_21_P0012654			2.02049	0.000470226	0.00338404
A_21_P0013805			2.01984	0.000329978	0.00271942
A_23_P87560	BTG1	B-cell translocation gene 1, anti-proliferative	2.01931	0.00041832	0.00316231
A_33_P3312466	BTNL9	butyrophilin-like 9	2.01884	0.000903892	0.00500749
A_19_P00322967			2.01854	0.000146487	0.00176701
A_33_P3390713			2.01794	0.000250053	0.00233241
A_33_P3795707	SNORA16B	small nucleolar RNA, H/ACA box 16B	2.01642	0.000252979	0.00234922
A_21_P0005248			2.01568	0.000304713	0.00260598
A_23_P359897	JHDM1D	jumonji C domain containing histone demethylase 1 homolog D (S. cerevisiae)	2.01529	0.000262427	0.00239845
A_21_P0011522			2.01514	0.000209622	0.00212943
A_23_P170581			2.01441	0.000106346	0.00148003
A_33_P3210585	AAK1	AP2 associated kinase 1	2.01335	0.000104343	0.0014653
A_23_P137689	OLFML2B	olfactomedin-like 2B	2.01326	0.00128159	0.0061993
A_23_P94546	GKAP1	G kinase anchoring protein 1	2.01179	7.78585e-05	0.00126149
A_32_P66222	ANKRD20A2	ankyrin repeat domain 20 family, member A2	2.01057	0.00148066	0.00677693
A_24_P16610	ZNRF1	zinc and ring finger 1, E3 ubiquitin protein ligase	2.00882	8.34231e-05	0.00131211
A_21_P0013675			2.00794	0.000103089	0.00145545
A_23_P11032	SLC9A7	solute carrier family 9, subfamily A (NHE7, cation proton antiporter 7), member 7	2.0078	0.000422373	0.00318083
[truncated: 4,967 more rows]
